# Supplementary material for: The H3K4 methyltransferase Setd1b is essential for hematopoietic stem and progenitor cell homeostasis in mice
Source: eLife. 2018 Jun 19;7:e27157. doi: 10.7554/eLife.27157 (PMC6025962; doi:10.7554/eLife.27157)
Supplement: Figure 4—source data 1. [file elife-27157-fig4-data1.xlsx]

## Sheet: Q395
BM HSCs + HPCs			Events absolute				Cell counts relative (Lin-neg.)		%
Mouse ID	21-Q395		Total	/	1000000
Analysis date	140109		Sytox-neg.	P4	836074
Gender	m		Lin-neg.	P5	47228		Lin-neg.	P5	100
Genotype	FDC/FDC		Lin-pos.	not P5	788846		Lin-pos.	not P5	1670.29
Weeks after Tamoxifen	12		LSK	P6	6147		LSK	P6	13.0156
			LK (HPC)	P7	11752		LK (HPC)	P7	24.8835
			LMPP	P8	692		LMPP	P8	1.46523
			MPP	P9	4893		MPP	P9	10.3604
BM cellularity (x10^6)	64		LT-HSC	P10	369		LT-HSC	P10	0.781316
			GMP	P11	3300		GMP	P11	6.98738
			CMP	P12	5335		CMP	P12	11.2963
			MEP	P13	2445		MEP	P13	5.17701
			CD16/32-pos; CD34-neg	P14	200		CD16/32-pos; CD34-neg	P14	0.423478
Mean fluorescence intensity			Cell counts relative (Sytox-neg.)		%		Cell counts absolute (hindlimbs)		x 10^6
c-Kit Median (P6)	3714		Sytox-neg.	P4	100		Sytox-neg.	P4	64
			Lin-neg.	P5	5.64878		Lin-neg.	P5	3.61522
			Lin-pos.	not P5	94.3512		Lin-pos.	not P5	60.3848
			LSK	P6	0.735222		LSK	P6	0.470542
			LK (HPC)	P7	1.40562		LK (HPC)	P7	0.899595
			LMPP	P8	0.0827678		LMPP	P8	0.0529714
			MPP	P9	0.585235		MPP	P9	0.374551
			LT-HSC	P10	0.0441348		LT-HSC	P10	0.0282463
			GMP	P11	0.394702		GMP	P11	0.252609
			CMP	P12	0.638101		CMP	P12	0.408385
			MEP	P13	0.292438		MEP	P13	0.18716
			CD16/32-pos; CD34-neg	P14	0.0239213		CD16/32-pos; CD34-neg	P14	0.0153096
			Cell counts relative (LSK)		%		Cell counts relative (HPC)		%
			LSK	P6	100		LK (HPC)	P7	100
			LMPP	P8	11.2575		GMP	P11	28.0803
			MPP	P9	79.5998		CMP	P12	45.3965
			LT-HSC	P10	6.00293		MEP	P13	20.805
							CD16/32-pos; CD34-neg	P14	1.70184

## Sheet: Q396
BM HSCs + HPCs			Events absolute				Cell counts relative (Lin-neg.)		%
Mouse ID	21-Q396		Total	/	1000000
Analysis date	140109		Sytox-neg.	P4	716993
Gender	m		Lin-neg.	P5	141448		Lin-neg.	P5	100
Genotype	FDC +/-		Lin-pos.	not P5	575545		Lin-pos.	not P5	406.895
Weeks after Tamoxifen	12		LSK	P6	2124		LSK	P6	1.50161
			LK (HPC)	P7	14661		LK (HPC)	P7	10.3649
			LMPP	P8	961		LMPP	P8	0.679402
			MPP	P9	862		MPP	P9	0.609411
BM cellularity (x10^6)	58.75		LT-HSC	P10	203		LT-HSC	P10	0.143516
			GMP	P11	4643		GMP	P11	3.28248
			CMP	P12	4419		CMP	P12	3.12412
			MEP	P13	3651		MEP	P13	2.58116
			CD16/32-pos; CD34-neg	P14	1083		CD16/32-pos; CD34-neg	P14	0.765652
Mean fluorescence intensity			Cell counts relative (Sytox-neg.)		%		Cell counts absolute (hindlimbs)		x 10^6
c-Kit Median (P6)	4028		Sytox-neg.	P4	100		Sytox-neg.	P4	58.75
			Lin-neg.	P5	19.7279		Lin-neg.	P5	11.5902
			Lin-pos.	not P5	80.2721		Lin-pos.	not P5	47.1598
			LSK	P6	0.296237		LSK	P6	0.174039
			LK (HPC)	P7	2.04479		LK (HPC)	P7	1.20131
			LMPP	P8	0.134032		LMPP	P8	0.0787438
			MPP	P9	0.120224		MPP	P9	0.0706318
			LT-HSC	P10	0.0283127		LT-HSC	P10	0.0166337
			GMP	P11	0.647566		GMP	P11	0.380445
			CMP	P12	0.616324		CMP	P12	0.36209
			MEP	P13	0.50921		MEP	P13	0.299161
			CD16/32-pos; CD34-neg	P14	0.151047		CD16/32-pos; CD34-neg	P14	0.0887404
			Cell counts relative (LSK)		%		Cell counts relative (HPC)		%
			LSK	P6	100		LK (HPC)	P7	100
			LMPP	P8	45.2448		GMP	P11	31.6691
			MPP	P9	40.5838		CMP	P12	30.1412
			LT-HSC	P10	9.55744		MEP	P13	24.9028
							CD16/32-pos; CD34-neg	P14	7.38694

## Sheet: Q397
BM HSCs + HPCs			Events absolute				Cell counts relative (Lin-neg.)		%
Mouse ID	21-Q397		Total	/	1000000
Analysis date	140109		Sytox-neg.	P4	701599
Gender	m		Lin-neg.	P5	125414		Lin-neg.	P5	100
Genotype	FDC +/-		Lin-pos.	not P5	576185		Lin-pos.	not P5	459.426
Weeks after Tamoxifen	12		LSK	P6	2184		LSK	P6	1.74143
			LK (HPC)	P7	14312		LK (HPC)	P7	11.4118
			LMPP	P8	928		LMPP	P8	0.739949
			MPP	P9	736		MPP	P9	0.586856
BM cellularity (x10^6)	55.75		LT-HSC	P10	422		LT-HSC	P10	0.336486
			GMP	P11	5060		GMP	P11	4.03464
			CMP	P12	3806		CMP	P12	3.03475
			MEP	P13	3289		MEP	P13	2.62251
			CD16/32-pos; CD34-neg	P14	1254		CD16/32-pos; CD34-neg	P14	0.999888
Mean fluorescence intensity			Cell counts relative (Sytox-neg.)		%		Cell counts absolute (hindlimbs)		x 10^6
c-Kit Median (P6)	3802		Sytox-neg.	P4	100		Sytox-neg.	P4	55.75
			Lin-neg.	P5	17.8755		Lin-neg.	P5	9.96557
			Lin-pos.	not P5	82.1245		Lin-pos.	not P5	45.7844
			LSK	P6	0.311289		LSK	P6	0.173544
			LK (HPC)	P7	2.03991		LK (HPC)	P7	1.13725
			LMPP	P8	0.132269		LMPP	P8	0.0737401
			MPP	P9	0.104903		MPP	P9	0.0584835
			LT-HSC	P10	0.0601483		LT-HSC	P10	0.0335327
			GMP	P11	0.72121		GMP	P11	0.402074
			CMP	P12	0.542475		CMP	P12	0.30243
			MEP	P13	0.468786		MEP	P13	0.261348
			CD16/32-pos; CD34-neg	P14	0.178735		CD16/32-pos; CD34-neg	P14	0.0996445
			Cell counts relative (LSK)		%		Cell counts relative (HPC)		%
			LSK	P6	100		LK (HPC)	P7	100
			LMPP	P8	42.4908		GMP	P11	35.3549
			MPP	P9	33.6996		CMP	P12	26.5931
			LT-HSC	P10	19.3223		MEP	P13	22.9807
							CD16/32-pos; CD34-neg	P14	8.76188

## Sheet: R091
BM HSCs + HPCs			Events absolute				Cell counts relative (Lin-neg.)		%
Mouse ID	21-R091		Total	/	1000000
Analysis date	140207		Sytox-neg.	P4	656268
Gender	f		Lin-neg.	P5	203594		Lin-neg.	P5	100
Genotype	FDC +/-		Lin-pos.	not P5	452674		Lin-pos.	not P5	222.342
Weeks after Tamoxifen	7		LSK	P6	2705		LSK	P6	1.32862
			LK (HPC)	P7	15968		LK (HPC)	P7	7.84306
			LMPP	P8	572		LMPP	P8	0.280951
			MPP	P9	1541		MPP	P9	0.756899
BM cellularity (x10^6)	40.5		LT-HSC	P10	463		LT-HSC	P10	0.227413
			GMP	P11	4955		GMP	P11	2.43377
			CMP	P12	3572		CMP	P12	1.75447
			MEP	P13	6067		MEP	P13	2.97995
			CD16/32-pos; CD34-neg	P14	696		CD16/32-pos; CD34-neg	P14	0.341857
Mean fluorescence intensity			Cell counts relative (Sytox-neg.)		%		Cell counts absolute (hindlimbs)		x 10^6
c-Kit Median (P6)	3937		Sytox-neg.	P4	100		Sytox-neg.	P4	40.5
			Lin-neg.	P5	31.023		Lin-neg.	P5	12.5643
			Lin-pos.	not P5	68.977		Lin-pos.	not P5	27.9357
			LSK	P6	0.412179		LSK	P6	0.166933
			LK (HPC)	P7	2.43315		LK (HPC)	P7	0.985427
			LMPP	P8	0.0871595		LMPP	P8	0.0352996
			MPP	P9	0.234813		MPP	P9	0.0950991
			LT-HSC	P10	0.0705504		LT-HSC	P10	0.0285729
			GMP	P11	0.755027		GMP	P11	0.305786
			CMP	P12	0.54429		CMP	P12	0.220437
			MEP	P13	0.92447		MEP	P13	0.37441
			CD16/32-pos; CD34-neg	P14	0.106054		CD16/32-pos; CD34-neg	P14	0.042952
			Cell counts relative (LSK)		%		Cell counts relative (HPC)		%
			LSK	P6	100		LK (HPC)	P7	100
			LMPP	P8	21.146		GMP	P11	31.0308
			MPP	P9	56.9686		CMP	P12	22.3697
			LT-HSC	P10	17.1165		MEP	P13	37.9947
							CD16/32-pos; CD34-neg	P14	4.35872

## Sheet: R092
BM HSCs + HPCs			Events absolute				Cell counts relative (Lin-neg.)		%
Mouse ID	21-R092		Total	/	1000000
Analysis date	140207		Sytox-neg.	P4	726143
Gender	f		Lin-neg.	P5	48422		Lin-neg.	P5	100
Genotype	FDC/FDC		Lin-pos.	not P5	677721		Lin-pos.	not P5	1399.61
Weeks after Tamoxifen	7		LSK	P6	3058		LSK	P6	6.31531
			LK (HPC)	P7	4963		LK (HPC)	P7	10.2495
			LMPP	P8	124		LMPP	P8	0.256082
			MPP	P9	2593		MPP	P9	5.355
BM cellularity (x10^6)	47		LT-HSC	P10	261		LT-HSC	P10	0.539011
			GMP	P11	2728		GMP	P11	5.6338
			CMP	P12	639		CMP	P12	1.31965
			MEP	P13	562		MEP	P13	1.16063
			CD16/32-pos; CD34-neg	P14	851		CD16/32-pos; CD34-neg	P14	1.75747
Mean fluorescence intensity			Cell counts relative (Sytox-neg.)		%		Cell counts absolute (hindlimbs)		x 10^6
c-Kit Median (P6)	1685		Sytox-neg.	P4	100		Sytox-neg.	P4	47
			Lin-neg.	P5	6.66838		Lin-neg.	P5	3.13414
			Lin-pos.	not P5	93.3316		Lin-pos.	not P5	43.8659
			LSK	P6	0.421129		LSK	P6	0.197931
			LK (HPC)	P7	0.683474		LK (HPC)	P7	0.321233
			LMPP	P8	0.0170765		LMPP	P8	0.00802597
			MPP	P9	0.357092		MPP	P9	0.167833
			LT-HSC	P10	0.0359433		LT-HSC	P10	0.0168934
			GMP	P11	0.375684		GMP	P11	0.176571
			CMP	P12	0.0879992		CMP	P12	0.0413596
			MEP	P13	0.0773952		MEP	P13	0.0363758
			CD16/32-pos; CD34-neg	P14	0.117195		CD16/32-pos; CD34-neg	P14	0.0550814
			Cell counts relative (LSK)		%		Cell counts relative (HPC)		%
			LSK	P6	100		LK (HPC)	P7	100
			LMPP	P8	4.05494		GMP	P11	54.9668
			MPP	P9	84.794		CMP	P12	12.8753
			LT-HSC	P10	8.53499		MEP	P13	11.3238
							CD16/32-pos; CD34-neg	P14	17.1469

## Sheet: P683
BM HSCs + HPCs			Events absolute				Cell counts relative (Lin-neg.)		%
Mouse ID	21-P683		Total	/	1000000
Analysis date	140220		Sytox-neg.	P4	723326
Gender	m		Lin-neg.	P5	137718		Lin-neg.	P5	100
Genotype	FDC +/-		Lin-pos.	not P5	585608		Lin-pos.	not P5	425.223
Weeks after Tamoxifen	25		LSK	P6	2825		LSK	P6	2.05129
			LK (HPC)	P7	20952		LK (HPC)	P7	15.2137
			LMPP	P8	658		LMPP	P8	0.477788
			MPP	P9	1740		MPP	P9	1.26345
BM cellularity (x10^6)	78		LT-HSC	P10	295		LT-HSC	P10	0.214206
			GMP	P11	7408		GMP	P11	5.37911
			CMP	P12	4340		CMP	P12	3.15137
			MEP	P13	8181		MEP	P13	5.9404
			CD16/32-pos; CD34-neg	P14	416		CD16/32-pos; CD34-neg	P14	0.302067
Mean fluorescence intensity			Cell counts relative (Sytox-neg.)		%		Cell counts absolute (hindlimbs)		x 10^6
c-Kit Median (P6)	3989		Sytox-neg.	P4	100		Sytox-neg.	P4	78
			Lin-neg.	P5	19.0395		Lin-neg.	P5	14.8508
			Lin-pos.	not P5	80.9605		Lin-pos.	not P5	63.1492
			LSK	P6	0.390557		LSK	P6	0.304634
			LK (HPC)	P7	2.89662		LK (HPC)	P7	2.25936
			LMPP	P8	0.0909687		LMPP	P8	0.0709556
			MPP	P9	0.240555		MPP	P9	0.187633
			LT-HSC	P10	0.0407838		LT-HSC	P10	0.0318114
			GMP	P11	1.02416		GMP	P11	0.798843
			CMP	P12	0.600006		CMP	P12	0.468005
			MEP	P13	1.13103		MEP	P13	0.8822
			CD16/32-pos; CD34-neg	P14	0.0575121		CD16/32-pos; CD34-neg	P14	0.0448594
			Cell counts relative (LSK)		%		Cell counts relative (HPC)		%
			LSK	P6	100		LK (HPC)	P7	100
			LMPP	P8	23.292		GMP	P11	35.357
			MPP	P9	61.5929		CMP	P12	20.714
			LT-HSC	P10	10.4425		MEP	P13	39.0464
							CD16/32-pos; CD34-neg	P14	1.98549

## Sheet: P685
BM HSCs + HPCs			Events absolute				Cell counts relative (Lin-neg.)		%
Mouse ID	21-P685		Total	/	1000000
Analysis date	140220		Sytox-neg.	P4	762002
Gender	m		Lin-neg.	P5	30044		Lin-neg.	P5	100
Genotype	FDC /FDC		Lin-pos.	not P5	731958		Lin-pos.	not P5	2436.29
Weeks after Tamoxifen	25		LSK	P6	2868		LSK	P6	9.546
			LK (HPC)	P7	8183		LK (HPC)	P7	27.2367
			LMPP	P8	16		LMPP	P8	0.0532552
			MPP	P9	2357		MPP	P9	7.84516
BM cellularity (x10^6)	65		LT-HSC	P10	454		LT-HSC	P10	1.51112
			GMP	P11	3072		GMP	P11	10.225
			CMP	P12	1445		CMP	P12	4.80961
			MEP	P13	3003		MEP	P13	9.99534
			CD16/32-pos; CD34-neg	P14	456		CD16/32-pos; CD34-neg	P14	1.51777
Mean fluorescence intensity			Cell counts relative (Sytox-neg.)		%		Cell counts absolute (hindlimbs)		x 10^6
c-Kit Median (P6)	2176		Sytox-neg.	P4	100		Sytox-neg.	P4	65
			Lin-neg.	P5	3.94277		Lin-neg.	P5	2.5628
			Lin-pos.	not P5	96.0572		Lin-pos.	not P5	62.4372
			LSK	P6	0.376377		LSK	P6	0.244645
			LK (HPC)	P7	1.07388		LK (HPC)	P7	0.698023
			LMPP	P8	0.00209973		LMPP	P8	0.00136483
			MPP	P9	0.309317		MPP	P9	0.201056
			LT-HSC	P10	0.0595799		LT-HSC	P10	0.0387269
			GMP	P11	0.403149		GMP	P11	0.262047
			CMP	P12	0.189632		CMP	P12	0.123261
			MEP	P13	0.394093		MEP	P13	0.256161
			CD16/32-pos; CD34-neg	P14	0.0598424		CD16/32-pos; CD34-neg	P14	0.0388975
			Cell counts relative (LSK)		%		Cell counts relative (HPC)		%
			LSK	P6	100		LK (HPC)	P7	100
			LMPP	P8	0.55788		GMP	P11	37.5412
			MPP	P9	82.1827		CMP	P12	17.6586
			LT-HSC	P10	15.8298		MEP	P13	36.698
							CD16/32-pos; CD34-neg	P14	5.57253

## Sheet: P686
BM HSCs + HPCs			Events absolute				Cell counts relative (Lin-neg.)		%
Mouse ID	21-P686		Total	/	1000000
Analysis date	140220		Sytox-neg.	P4	734351
Gender	m		Lin-neg.	P5	82219		Lin-neg.	P5	100
Genotype	FDC /FDC		Lin-pos.	not P5	652132		Lin-pos.	not P5	793.165
Weeks after Tamoxifen	25		LSK	P6	5825		LSK	P6	7.08474
			LK (HPC)	P7	25574		LK (HPC)	P7	31.1047
			LMPP	P8	67		LMPP	P8	0.0814897
			MPP	P9	5245		MPP	P9	6.3793
BM cellularity (x10^6)	74		LT-HSC	P10	436		LT-HSC	P10	0.530291
			GMP	P11	6144		GMP	P11	7.47273
			CMP	P12	5121		CMP	P12	6.22849
			MEP	P13	13365		MEP	P13	16.2554
			CD16/32-pos; CD34-neg	P14	516		CD16/32-pos; CD34-neg	P14	0.627592
Mean fluorescence intensity			Cell counts relative (Sytox-neg.)		%		Cell counts absolute (hindlimbs)		x 10^6
c-Kit Median (P6)	2580		Sytox-neg.	P4	100		Sytox-neg.	P4	74
			Lin-neg.	P5	11.1961		Lin-neg.	P5	8.28515
			Lin-pos.	not P5	88.8039		Lin-pos.	not P5	65.7149
			LSK	P6	0.793217		LSK	P6	0.586981
			LK (HPC)	P7	3.48253		LK (HPC)	P7	2.57707
			LMPP	P8	0.0091237		LMPP	P8	0.00675154
			MPP	P9	0.714236		MPP	P9	0.528535
			LT-HSC	P10	0.0593722		LT-HSC	P10	0.0439354
			GMP	P11	0.836657		GMP	P11	0.619126
			CMP	P12	0.69735		CMP	P12	0.516039
			MEP	P13	1.81997		MEP	P13	1.34678
			CD16/32-pos; CD34-neg	P14	0.0702661		CD16/32-pos; CD34-neg	P14	0.0519969
			Cell counts relative (LSK)		%		Cell counts relative (HPC)		%
			LSK	P6	100		LK (HPC)	P7	100
			LMPP	P8	1.15021		GMP	P11	24.0244
			MPP	P9	90.0429		CMP	P12	20.0242
			LT-HSC	P10	7.48498		MEP	P13	52.2601
							CD16/32-pos; CD34-neg	P14	2.01767

## Sheet: Q371
BM HSCs + HPCs			Events absolute				Cell counts relative (Lin-neg.)		%
Mouse ID	21-Q371		Total	/	1000000
Analysis date	140227		Sytox-neg.	P4	474127
Gender	m		Lin-neg.	P5	177200		Lin-neg.	P5	100
Genotype	FDC +/-		Lin-pos.	not P5	296927		Lin-pos.	not P5	167.566
Weeks after Tamoxifen	19		LSK	P6	2047		LSK	P6	1.15519
			LK (HPC)	P7	17765		LK (HPC)	P7	10.0254
			LMPP	P8	790		LMPP	P8	0.445824
			MPP	P9	951		MPP	P9	0.536682
BM cellularity (x10^6)	64.25		LT-HSC	P10	209		LT-HSC	P10	0.117946
			GMP	P11	7412		GMP	P11	4.18284
			CMP	P12	3507		CMP	P12	1.97912
			MEP	P13	5007		MEP	P13	2.82562
			CD16/32-pos; CD34-neg	P14	1193		CD16/32-pos; CD34-neg	P14	0.673251
Mean fluorescence intensity			Cell counts relative (Sytox-neg.)		%		Cell counts absolute (hindlimbs)		x 10^6
c-Kit Median (P6)	3834		Sytox-neg.	P4	100		Sytox-neg.	P4	64.25
			Lin-neg.	P5	37.374		Lin-neg.	P5	24.0128
			Lin-pos.	not P5	62.626		Lin-pos.	not P5	40.2372
			LSK	P6	0.431741		LSK	P6	0.277394
			LK (HPC)	P7	3.74689		LK (HPC)	P7	2.40737
			LMPP	P8	0.166622		LMPP	P8	0.107055
			MPP	P9	0.200579		MPP	P9	0.128872
			LT-HSC	P10	0.044081		LT-HSC	P10	0.0283221
			GMP	P11	1.56329		GMP	P11	1.00442
			CMP	P12	0.739675		CMP	P12	0.475241
			MEP	P13	1.05605		MEP	P13	0.67851
			CD16/32-pos; CD34-neg	P14	0.25162		CD16/32-pos; CD34-neg	P14	0.161666
			Cell counts relative (LSK)		%		Cell counts relative (HPC)		%
			LSK	P6	100		LK (HPC)	P7	100
			LMPP	P8	38.5931		GMP	P11	41.7225
			MPP	P9	46.4582		CMP	P12	19.7411
			LT-HSC	P10	10.2101		MEP	P13	28.1846
							CD16/32-pos; CD34-neg	P14	6.71545

## Sheet: Q368
BM HSCs + HPCs			Events absolute				Cell counts relative (Lin-neg.)		%
Mouse ID	21-Q368		Total	/	1000000
Analysis date	140227		Sytox-neg.	P4	525614
Gender	m		Lin-neg.	P5	88750		Lin-neg.	P5	100
Genotype	FDC/FDC		Lin-pos.	not P5	436864		Lin-pos.	not P5	492.241
Weeks after Tamoxifen	19		LSK	P6	6066		LSK	P6	6.83493
			LK (HPC)	P7	17257		LK (HPC)	P7	19.4445
			LMPP	P8	259		LMPP	P8	0.291831
			MPP	P9	5321		MPP	P9	5.99549
BM cellularity (x10^6)	28.5		LT-HSC	P10	366		LT-HSC	P10	0.412394
			GMP	P11	5317		GMP	P11	5.99099
			CMP	P12	3636		CMP	P12	4.0969
			MEP	P13	7488		MEP	P13	8.43718
			CD16/32-pos; CD34-neg	P14	372		CD16/32-pos; CD34-neg	P14	0.419155
Mean fluorescence intensity			Cell counts relative (Sytox-neg.)		%		Cell counts absolute (hindlimbs)		x 10^6
c-Kit Median (P6)	2849		Sytox-neg.	P4	100		Sytox-neg.	P4	28.5
			Lin-neg.	P5	16.885		Lin-neg.	P5	4.81223
			Lin-pos.	not P5	83.115		Lin-pos.	not P5	23.6878
			LSK	P6	1.15408		LSK	P6	0.328912
			LK (HPC)	P7	3.28321		LK (HPC)	P7	0.935714
			LMPP	P8	0.0492757		LMPP	P8	0.0140436
			MPP	P9	1.01234		MPP	P9	0.288517
			LT-HSC	P10	0.0696328		LT-HSC	P10	0.0198454
			GMP	P11	1.01158		GMP	P11	0.2883
			CMP	P12	0.691762		CMP	P12	0.197152
			MEP	P13	1.42462		MEP	P13	0.406017
			CD16/32-pos; CD34-neg	P14	0.0707744		CD16/32-pos; CD34-neg	P14	0.0201707
			Cell counts relative (LSK)		%		Cell counts relative (HPC)		%
			LSK	P6	100		LK (HPC)	P7	100
			LMPP	P8	4.2697		GMP	P11	30.8107
			MPP	P9	87.7184		CMP	P12	21.0697
			LT-HSC	P10	6.03363		MEP	P13	43.3911
							CD16/32-pos; CD34-neg	P14	2.15565

[truncated: 10 more sheets: S314, R953, R955, R956, R957, R959, Q388, Q389, Q417, Q710]
