# Supplementary material for: The H3K4 methyltransferase Setd1b is essential for hematopoietic stem and progenitor cell homeostasis in mice
Source: eLife. 2018 Jun 19;7:e27157. doi: 10.7554/eLife.27157 (PMC6025962; doi:10.7554/eLife.27157)
Supplement: Figure 6—source data 1. [file elife-27157-fig6-data1.xlsx]

## Sheet: S644
BM HSCs + HPCs			Events absolute				Cell counts relative (Lin-neg.)		%
Mouse ID	21-S644		Total	/	1000000
Analysis date	140502		Sytox-neg.	P4	699047
Gender	m		Lin-neg.	P5	27961		Lin-neg.	P5	100
Genotype	FDC/FDC		Lin-pos.	not P5	671086		Lin-pos.	not P5	2400.08
Age (weeks)	18		LSK	P6	1570		LSK	P6	5.61496
			LK (HPC)	P7	5018		LK (HPC)	P7	17.9464
			LMPP	P8	5		LMPP	P8	0.017882
			MPP	P9	1262		MPP	P9	4.51343
BM cellularity (x10^6)	78.25		LT-HSC	P10	263		LT-HSC	P10	0.940596
			GMP	P11	816		GMP	P11	2.91835
			CMP	P12	1551		CMP	P12	5.54701
			MEP	P13	1863		MEP	P13	6.66285
			CD16/32-pos; CD34-neg	P14	123		CD16/32-pos; CD34-neg	P14	0.439898
Mean fluorescence intensity			Cell counts relative (Sytox-neg.)		%		Cell counts absolute (hindlimbs)		x 10^6
c-Kit Median (P6)	2518		Sytox-neg.	P4	100		Sytox-neg.	P4	78.25
			Lin-neg.	P5	3.99987		Lin-neg.	P5	3.1299
			Lin-pos.	not P5	96.0001		Lin-pos.	not P5	75.1201
			LSK	P6	0.224591		LSK	P6	0.175743
			LK (HPC)	P7	0.717834		LK (HPC)	P7	0.561705
			LMPP	P8	0.000715259		LMPP	P8	0.000559691
			MPP	P9	0.180531		MPP	P9	0.141266
			LT-HSC	P10	0.0376226		LT-HSC	P10	0.0294397
			GMP	P11	0.11673		GMP	P11	0.0913415
			CMP	P12	0.221873		CMP	P12	0.173616
			MEP	P13	0.266506		MEP	P13	0.208541
			CD16/32-pos; CD34-neg	P14	0.0175954		CD16/32-pos; CD34-neg	P14	0.0137684
			Cell counts relative (LSK)		%		Cell counts relative (HPC)		%
			LSK	P6	100		LK (HPC)	P7	100
			LMPP	P8	0.318471		GMP	P11	16.2615
			MPP	P9	80.3822		CMP	P12	30.9087
			LT-HSC	P10	16.7516		MEP	P13	37.1263
							CD16/32-pos; CD34-neg	P14	2.45118

## Sheet: S649
BM HSCs + HPCs			Events absolute				Cell counts relative (Lin-neg.)		%
Mouse ID	21-S649		Total	/	1000000
Analysis date	140502		Sytox-neg.	P4	578891
Gender	f		Lin-neg.	P5	132152		Lin-neg.	P5	100
Genotype	FDC +/-		Lin-pos.	not P5	446739		Lin-pos.	not P5	338.049
Age (weeks)	18		LSK	P6	2550		LSK	P6	1.9296
			LK (HPC)	P7	12591		LK (HPC)	P7	9.52767
			LMPP	P8	636		LMPP	P8	0.481264
			MPP	P9	1463		MPP	P9	1.10706
BM cellularity (x10^6)	42.5		LT-HSC	P10	311		LT-HSC	P10	0.235335
			GMP	P11	3571		GMP	P11	2.70219
			CMP	P12	1719		CMP	P12	1.30077
			MEP	P13	3610		MEP	P13	2.7317
			CD16/32-pos; CD34-neg	P14	1455		CD16/32-pos; CD34-neg	P14	1.101
Mean fluorescence intensity			Cell counts relative (Sytox-neg.)		%		Cell counts absolute (hindlimbs)		x 10^6
c-Kit Median (P6)	3408		Sytox-neg.	P4	100		Sytox-neg.	P4	42.5
			Lin-neg.	P5	22.8285		Lin-neg.	P5	9.7021
			Lin-pos.	not P5	77.1715		Lin-pos.	not P5	32.7979
			LSK	P6	0.440497		LSK	P6	0.187211
			LK (HPC)	P7	2.17502		LK (HPC)	P7	0.924384
			LMPP	P8	0.109865		LMPP	P8	0.0466927
			MPP	P9	0.252725		MPP	P9	0.107408
			LT-HSC	P10	0.0537234		LT-HSC	P10	0.0228325
			GMP	P11	0.616869		GMP	P11	0.262169
			CMP	P12	0.296947		CMP	P12	0.126203
			MEP	P13	0.623606		MEP	P13	0.265033
			CD16/32-pos; CD34-neg	P14	0.251343		CD16/32-pos; CD34-neg	P14	0.106821
			Cell counts relative (LSK)		%		Cell counts relative (HPC)		%
			LSK	P6	100		LK (HPC)	P7	100
			LMPP	P8	24.9412		GMP	P11	28.3615
			MPP	P9	57.3725		CMP	P12	13.6526
			LT-HSC	P10	12.1961		MEP	P13	28.6713
							CD16/32-pos; CD34-neg	P14	11.5559

## Sheet: X279
BM HSCs + HPCs			Events absolute				Cell counts relative (Lin-neg.)		%
Mouse ID	21-X279		Total	/	1016850
Analysis date	150206		Sytox-neg.	P4	605703
Gender	m		Lin-neg.	P5	26407		Lin-neg.	P5	100
Genotype	FDC/FDC		Lin-pos.	not P5	579296		Lin-pos.	not P5	2193.72
Age (weeks)	12		LSK	P6	1291		LSK	P6	4.88886
			LK (HPC)	P7	8237		LK (HPC)	P7	31.1925
			LMPP	P8	43		LMPP	P8	0.162836
			MPP	P9	1163		MPP	P9	4.40414
BM cellularity (x10^6)	39.5		LT-HSC	P10	68		LT-HSC	P10	0.257507
			GMP	P11	1477		GMP	P11	5.59321
			CMP	P12	2032		CMP	P12	7.69493
			MEP	P13	4516		MEP	P13	17.1015
			CD16/32-pos; CD34-neg	P14	34		CD16/32-pos; CD34-neg	P14	0.128754
Mean fluorescence intensity			Cell counts relative (Sytox-neg.)		%		Cell counts absolute (hindlimbs)		x 10^6
c-Kit Median (P6)	4548		Sytox-neg.	P4	100		Sytox-neg.	P4	39.5
			Lin-neg.	P5	4.35973		Lin-neg.	P5	1.72209
			Lin-pos.	not P5	95.6403		Lin-pos.	not P5	37.7779
			LSK	P6	0.213141		LSK	P6	0.0841906
			LK (HPC)	P7	1.35991		LK (HPC)	P7	0.537163
			LMPP	P8	0.00709919		LMPP	P8	0.00280418
			MPP	P9	0.192008		MPP	P9	0.0758433
			LT-HSC	P10	0.0112266		LT-HSC	P10	0.00443452
			GMP	P11	0.243849		GMP	P11	0.0963203
			CMP	P12	0.335478		CMP	P12	0.132514
			MEP	P13	0.74558		MEP	P13	0.294504
			CD16/32-pos; CD34-neg	P14	0.00561331		CD16/32-pos; CD34-neg	P14	0.00221726
			Cell counts relative (LSK)		%		Cell counts relative (HPC)		%
			LSK	P6	100		LK (HPC)	P7	100
			LMPP	P8	3.33075		GMP	P11	17.9313
			MPP	P9	90.0852		CMP	P12	24.6692
			LT-HSC	P10	5.26723		MEP	P13	54.8258
							CD16/32-pos; CD34-neg	P14	0.412772

## Sheet: X284
BM HSCs + HPCs			Events absolute				Cell counts relative (Lin-neg.)		%
Mouse ID	21-X284		Total	/	1000000
Analysis date	150206		Sytox-neg.	P4	640574
Gender	f		Lin-neg.	P5	19672		Lin-neg.	P5	100
Genotype	FDC/FDC		Lin-pos.	not P5	620902		Lin-pos.	not P5	3156.27
Age (weeks)	12		LSK	P6	1898		LSK	P6	9.64823
			LK (HPC)	P7	7963		LK (HPC)	P7	40.4789
			LMPP	P8	32		LMPP	P8	0.162668
			MPP	P9	1749		MPP	P9	8.89081
BM cellularity (x10^6)	45.5		LT-HSC	P10	93		LT-HSC	P10	0.472753
			GMP	P11	1928		GMP	P11	9.80073
			CMP	P12	2267		CMP	P12	11.524
			MEP	P13	3533		MEP	P13	17.9595
			CD16/32-pos; CD34-neg	P14	58		CD16/32-pos; CD34-neg	P14	0.294835
Mean fluorescence intensity			Cell counts relative (Sytox-neg.)		%		Cell counts absolute (hindlimbs)		x 10^6
c-Kit Median (P6)	4192		Sytox-neg.	P4	100		Sytox-neg.	P4	45.5
			Lin-neg.	P5	3.071		Lin-neg.	P5	1.3973
			Lin-pos.	not P5	96.929		Lin-pos.	not P5	44.1027
			LSK	P6	0.296297		LSK	P6	0.134815
			LK (HPC)	P7	1.2431		LK (HPC)	P7	0.565612
			LMPP	P8	0.00499552		LMPP	P8	0.00227296
			MPP	P9	0.273036		MPP	P9	0.124232
			LT-HSC	P10	0.0145182		LT-HSC	P10	0.00660579
			GMP	P11	0.30098		GMP	P11	0.136946
			CMP	P12	0.353901		CMP	P12	0.161025
			MEP	P13	0.551537		MEP	P13	0.250949
			CD16/32-pos; CD34-neg	P14	0.00905438		CD16/32-pos; CD34-neg	P14	0.00411974
			Cell counts relative (LSK)		%		Cell counts relative (HPC)		%
			LSK	P6	100		LK (HPC)	P7	100
			LMPP	P8	1.68599		GMP	P11	24.212
			MPP	P9	92.1496		CMP	P12	28.4692
			LT-HSC	P10	4.89989		MEP	P13	44.3677
							CD16/32-pos; CD34-neg	P14	0.728369

## Sheet: X285
BM HSCs + HPCs			Events absolute				Cell counts relative (Lin-neg.)		%
Mouse ID	21-X285		Total	/	1000000
Analysis date	150206		Sytox-neg.	P4	474242
Gender	f		Lin-neg.	P5	58848		Lin-neg.	P5	100
Genotype	FDC +/-		Lin-pos.	not P5	415394		Lin-pos.	not P5	705.876
Age (weeks)	12		LSK	P6	2233		LSK	P6	3.79452
			LK (HPC)	P7	9668		LK (HPC)	P7	16.4288
			LMPP	P8	878		LMPP	P8	1.49198
			MPP	P9	1154		MPP	P9	1.96098
BM cellularity (x10^6)	60		LT-HSC	P10	131		LT-HSC	P10	0.222607
			GMP	P11	3579		GMP	P11	6.08177
			CMP	P12	1634		CMP	P12	2.77664
			MEP	P13	3337		MEP	P13	5.67054
			CD16/32-pos; CD34-neg	P14	687		CD16/32-pos; CD34-neg	P14	1.16741
Mean fluorescence intensity			Cell counts relative (Sytox-neg.)		%		Cell counts absolute (hindlimbs)		x 10^6
c-Kit Median (P6)	4627		Sytox-neg.	P4	100		Sytox-neg.	P4	60
			Lin-neg.	P5	12.4089		Lin-neg.	P5	7.44531
			Lin-pos.	not P5	87.5911		Lin-pos.	not P5	52.5547
			LSK	P6	0.470857		LSK	P6	0.282514
			LK (HPC)	P7	2.03862		LK (HPC)	P7	1.22317
			LMPP	P8	0.185138		LMPP	P8	0.111083
			MPP	P9	0.243336		MPP	P9	0.146001
			LT-HSC	P10	0.027623		LT-HSC	P10	0.0165738
			GMP	P11	0.754678		GMP	P11	0.452807
			CMP	P12	0.34455		CMP	P12	0.20673
			MEP	P13	0.703649		MEP	P13	0.42219
			CD16/32-pos; CD34-neg	P14	0.144863		CD16/32-pos; CD34-neg	P14	0.0869176
			Cell counts relative (LSK)		%		Cell counts relative (HPC)		%
			LSK	P6	100		LK (HPC)	P7	100
			LMPP	P8	39.3193		GMP	P11	37.019
			MPP	P9	51.6794		CMP	P12	16.9011
			LT-HSC	P10	5.86655		MEP	P13	34.5159
							CD16/32-pos; CD34-neg	P14	7.10592

## Sheet: X585
BM HSCs + HPCs			Events absolute				Cell counts relative (Lin-neg.)		%
Mouse ID	21-X585		Total	/	1000000
Analysis date	150319		Sytox-neg.	P4	650734
Gender	f		Lin-neg.	P5	24721		Lin-neg.	P5	100
Genotype	FDC/FDC		Lin-pos.	not P5	626013		Lin-pos.	not P5	2532.31
Age (weeks)	15		LSK	P6	1865		LSK	P6	7.54419
			LK (HPC)	P7	7348		LK (HPC)	P7	29.7237
			LMPP	P8	19		LMPP	P8	0.0768577
			MPP	P9	1722		MPP	P9	6.96574
BM cellularity (x10^6)	51.25		LT-HSC	P10	107		LT-HSC	P10	0.43283
			GMP	P11	1728		GMP	P11	6.99001
			CMP	P12	3017		CMP	P12	12.2042
			MEP	P13	2289		MEP	P13	9.25933
			CD16/32-pos; CD34-neg	P14	146		CD16/32-pos; CD34-neg	P14	0.590591
Mean fluorescence intensity			Cell counts relative (Sytox-neg.)		%		Cell counts absolute (hindlimbs)		x 10^6
c-Kit Median (P6)	3936		Sytox-neg.	P4	100		Sytox-neg.	P4	51.25
			Lin-neg.	P5	3.79894		Lin-neg.	P5	1.94696
			Lin-pos.	not P5	96.2011		Lin-pos.	not P5	49.303
			LSK	P6	0.286599		LSK	P6	0.146882
			LK (HPC)	P7	1.12919		LK (HPC)	P7	0.578708
			LMPP	P8	0.00291978		LMPP	P8	0.00149639
			MPP	P9	0.264624		MPP	P9	0.13562
			LT-HSC	P10	0.016443		LT-HSC	P10	0.00842702
			GMP	P11	0.265546		GMP	P11	0.136092
			CMP	P12	0.46363		CMP	P12	0.237611
			MEP	P13	0.351757		MEP	P13	0.180275
			CD16/32-pos; CD34-neg	P14	0.0224362		CD16/32-pos; CD34-neg	P14	0.0114986
			Cell counts relative (LSK)		%		Cell counts relative (HPC)		%
			LSK	P6	100		LK (HPC)	P7	100
			LMPP	P8	1.01877		GMP	P11	23.5166
			MPP	P9	92.3324		CMP	P12	41.0588
			LT-HSC	P10	5.73727		MEP	P13	31.1513
							CD16/32-pos; CD34-neg	P14	1.98694

## Sheet: X586
BM HSCs + HPCs			Events absolute				Cell counts relative (Lin-neg.)		%
Mouse ID	21-X586		Total	/	952124
Analysis date	150319		Sytox-neg.	P4	565033
Gender	f		Lin-neg.	P5	30309		Lin-neg.	P5	100
Genotype	FDC/FDC		Lin-pos.	not P5	534724		Lin-pos.	not P5	1764.24
Age (weeks)	15		LSK	P6	1680		LSK	P6	5.54291
			LK (HPC)	P7	7567		LK (HPC)	P7	24.9662
			LMPP	P8	25		LMPP	P8	0.0824838
			MPP	P9	1553		MPP	P9	5.12389
BM cellularity (x10^6)	44.25		LT-HSC	P10	83		LT-HSC	P10	0.273846
			GMP	P11	1840		GMP	P11	6.0708
			CMP	P12	2577		CMP	P12	8.50243
			MEP	P13	2924		MEP	P13	9.6473
			CD16/32-pos; CD34-neg	P14	45		CD16/32-pos; CD34-neg	P14	0.148471
Mean fluorescence intensity			Cell counts relative (Sytox-neg.)		%		Cell counts absolute (hindlimbs)		x 10^6
c-Kit Median (P6)	4034		Sytox-neg.	P4	100		Sytox-neg.	P4	44.25
			Lin-neg.	P5	5.36411		Lin-neg.	P5	2.37362
			Lin-pos.	not P5	94.6359		Lin-pos.	not P5	41.8764
			LSK	P6	0.297328		LSK	P6	0.131568
			LK (HPC)	P7	1.33921		LK (HPC)	P7	0.592602
			LMPP	P8	0.00442452		LMPP	P8	0.00195785
			MPP	P9	0.274851		MPP	P9	0.121622
			LT-HSC	P10	0.0146894		LT-HSC	P10	0.00650006
			GMP	P11	0.325645		GMP	P11	0.144098
			CMP	P12	0.45608		CMP	P12	0.201815
			MEP	P13	0.517492		MEP	P13	0.22899
			CD16/32-pos; CD34-neg	P14	0.00796414		CD16/32-pos; CD34-neg	P14	0.00352413
			Cell counts relative (LSK)		%		Cell counts relative (HPC)		%
			LSK	P6	100		LK (HPC)	P7	100
			LMPP	P8	1.4881		GMP	P11	24.3161
			MPP	P9	92.4405		CMP	P12	34.0558
			LT-HSC	P10	4.94048		MEP	P13	38.6415
							CD16/32-pos; CD34-neg	P14	0.594687

## Sheet: X587
BM HSCs + HPCs			Events absolute				Cell counts relative (Lin-neg.)		%
Mouse ID	21-X587		Total	/	1000000
Analysis date	150319		Sytox-neg.	P4	529102
Gender	f		Lin-neg.	P5	76751		Lin-neg.	P5	100
Genotype	FDC +/-		Lin-pos.	not P5	452351		Lin-pos.	not P5	589.375
Age (weeks)	15		LSK	P6	1341		LSK	P6	1.74721
			LK (HPC)	P7	6305		LK (HPC)	P7	8.21488
			LMPP	P8	676		LMPP	P8	0.88077
			MPP	P9	532		MPP	P9	0.693151
BM cellularity (x10^6)	36.25		LT-HSC	P10	83		LT-HSC	P10	0.108142
			GMP	P11	2304		GMP	P11	3.00192
			CMP	P12	1554		CMP	P12	2.02473
			MEP	P13	1766		MEP	P13	2.30095
			CD16/32-pos; CD34-neg	P14	371		CD16/32-pos; CD34-neg	P14	0.483381
Mean fluorescence intensity			Cell counts relative (Sytox-neg.)		%		Cell counts absolute (hindlimbs)		x 10^6
c-Kit Median (P6)	4039		Sytox-neg.	P4	100		Sytox-neg.	P4	36.25
			Lin-neg.	P5	14.5059		Lin-neg.	P5	5.25839
			Lin-pos.	not P5	85.4941		Lin-pos.	not P5	30.9916
			LSK	P6	0.253448		LSK	P6	0.091875
			LK (HPC)	P7	1.19164		LK (HPC)	P7	0.43197
			LMPP	P8	0.127764		LMPP	P8	0.0463143
			MPP	P9	0.100548		MPP	P9	0.0364485
			LT-HSC	P10	0.015687		LT-HSC	P10	0.00568652
			GMP	P11	0.435455		GMP	P11	0.157852
			CMP	P12	0.293705		CMP	P12	0.106468
			MEP	P13	0.333773		MEP	P13	0.120993
			CD16/32-pos; CD34-neg	P14	0.0701188		CD16/32-pos; CD34-neg	P14	0.0254181
			Cell counts relative (LSK)		%		Cell counts relative (HPC)		%
			LSK	P6	100		LK (HPC)	P7	100
			LMPP	P8	50.4101		GMP	P11	36.5424
			MPP	P9	39.6719		CMP	P12	24.6471
			LT-HSC	P10	6.18941		MEP	P13	28.0095
							CD16/32-pos; CD34-neg	P14	5.88422

## Sheet: AN88
BM HSCs + HPCs			Events absolute				Cell counts relative (Lin-neg.)		%
Mouse ID	21-AN88		Total	/	1000000
Analysis date	160728		Sytox-neg.	P4	614713
Gender	m		Lin-neg.	P5	34324		Lin-neg.	P5	100
Genotype	FDC +/-		Lin-pos.	not P5	580389		Lin-pos.	not P5	1690.91
Age (weeks)	33		LSK	P6	1356		LSK	P6	3.95059
			LK (HPC)	P7	9018		LK (HPC)	P7	26.2732
			LMPP	P8	640		LMPP	P8	1.86458
			MPP	P9	560		MPP	P9	1.63151
BM cellularity (x10^6)	87		LT-HSC	P10	82		LT-HSC	P10	0.2389
			GMP	P11	3035		GMP	P11	8.84221
			CMP	P12	3483		CMP	P12	10.1474
			MEP	P13	1931		MEP	P13	5.6258
			CD16/32-pos; CD34-neg	P14	185		CD16/32-pos; CD34-neg	P14	0.538981
Mean fluorescence intensity			Cell counts relative (Sytox-neg.)		%		Cell counts absolute (hindlimbs)		x 10^6
c-Kit Median (P6)	1681		Sytox-neg.	P4	100		Sytox-neg.	P4	87
			Lin-neg.	P5	5.58374		Lin-neg.	P5	4.85786
			Lin-pos.	not P5	94.4163		Lin-pos.	not P5	82.1421
			LSK	P6	0.220591		LSK	P6	0.191914
			LK (HPC)	P7	1.46703		LK (HPC)	P7	1.27631
			LMPP	P8	0.104114		LMPP	P8	0.0905789
			MPP	P9	0.0910994		MPP	P9	0.0792565
			LT-HSC	P10	0.0133396		LT-HSC	P10	0.0116054
			GMP	P11	0.493726		GMP	P11	0.429542
			CMP	P12	0.566606		CMP	P12	0.492947
			MEP	P13	0.31413		MEP	P13	0.273293
			CD16/32-pos; CD34-neg	P14	0.0300953		CD16/32-pos; CD34-neg	P14	0.026183
			Cell counts relative (LSK)		%		Cell counts relative (HPC)		%
			LSK	P6	100		LK (HPC)	P7	100
			LMPP	P8	47.1976		GMP	P11	33.6549
			MPP	P9	41.2979		CMP	P12	38.6228
			LT-HSC	P10	6.0472		MEP	P13	21.4127
							CD16/32-pos; CD34-neg	P14	2.05145

## Sheet: AN89
BM HSCs + HPCs			Events absolute				Cell counts relative (Lin-neg.)		%
Mouse ID	21-AN89		Total	/	1000000
Analysis date	160728		Sytox-neg.	P4	553983
Gender	m		Lin-neg.	P5	84089		Lin-neg.	P5	100
Genotype	FDC +/-		Lin-pos.	not P5	469894		Lin-pos.	not P5	558.806
Age (weeks)	33		LSK	P6	1150		LSK	P6	1.3676
			LK (HPC)	P7	9548		LK (HPC)	P7	11.3546
			LMPP	P8	468		LMPP	P8	0.556553
			MPP	P9	472		MPP	P9	0.56131
BM cellularity (x10^6)	87.75		LT-HSC	P10	174		LT-HSC	P10	0.206924
			GMP	P11	3498		GMP	P11	4.15988
			CMP	P12	3172		CMP	P12	3.77219
			MEP	P13	1828		MEP	P13	2.17389
			CD16/32-pos; CD34-neg	P14	597		CD16/32-pos; CD34-neg	P14	0.709962
Mean fluorescence intensity			Cell counts relative (Sytox-neg.)		%		Cell counts absolute (hindlimbs)		x 10^6
c-Kit Median (P6)	2112		Sytox-neg.	P4	100		Sytox-neg.	P4	87.75
			Lin-neg.	P5	15.179		Lin-neg.	P5	13.3196
			Lin-pos.	not P5	84.821		Lin-pos.	not P5	74.4304
			LSK	P6	0.207588		LSK	P6	0.182158
			LK (HPC)	P7	1.72352		LK (HPC)	P7	1.51239
			LMPP	P8	0.0844791		LMPP	P8	0.0741304
			MPP	P9	0.0852012		MPP	P9	0.074764
			LT-HSC	P10	0.0314089		LT-HSC	P10	0.0275613
			GMP	P11	0.631427		GMP	P11	0.554077
			CMP	P12	0.572581		CMP	P12	0.50244
			MEP	P13	0.329974		MEP	P13	0.289552
			CD16/32-pos; CD34-neg	P14	0.107765		CD16/32-pos; CD34-neg	P14	0.0945638
			Cell counts relative (LSK)		%		Cell counts relative (HPC)		%
			LSK	P6	100		LK (HPC)	P7	100
			LMPP	P8	40.6957		GMP	P11	36.6359
			MPP	P9	41.0435		CMP	P12	33.2216
			LT-HSC	P10	15.1304		MEP	P13	19.1454
							CD16/32-pos; CD34-neg	P14	6.25262

[truncated: 3 more sheets: AN90, AO63, AT85]
