# Supplementary material for: The H3K4 methyltransferase Setd1b is essential for hematopoietic stem and progenitor cell homeostasis in mice
Source: eLife. 2018 Jun 19;7:e27157. doi: 10.7554/eLife.27157 (PMC6025962; doi:10.7554/eLife.27157)
Supplement: Figure 8—source data 1. [file elife-27157-fig8-data1.xlsx]

## Sheet: 9475
BM HSCs CD45.1/2			Events absolute				Cell counts relative (Lin-neg.)		%
Mouse ID	9475		Total	/	1000000
Analysis date	180305		Sytox-neg.	P4	583305
Gender	f		Lin-neg.	P5	310129		Lin-neg.	P5	100
Genotype	FDC/FDC		Lin-pos.	not P5	273176		Lin-pos.	not P5	88.0846
Age (weeks)	23		LSK	P6	4121		LSK	P6	1.3288
			CD45.1-pos	P17	830		CD45.1-pos	P17	0.267631
			CD45.2-pos	P16	2108		CD45.2-pos	P16	0.679717
BM cellularity (x10^6)	69.25		LT-HSC	P7	1079		LT-HSC	P7	0.34792
			LT-HSC CD45.1	P9	237		LT-HSC CD45.1	P9	0.0764198
			LT-HSC CD45.2	P8	550		LT-HSC CD45.2	P8	0.177346
			MPP	P10	2275		MPP	P10	0.733566
			MPP CD45.1	P12	292		MPP CD45.1	P12	0.0941544
			MPP CD45.2	P11	1297		MPP CD45.2	P11	0.418213
			LMPP	P13	527		LMPP	P13	0.169929
			LMPP CD45.1	P15	259		LMPP CD45.1	P15	0.0835136
			LMPP CD45.2	P14	170		LMPP CD45.2	P14	0.0548159
			Cell counts relative (Sytox-neg.)		%		Cell counts absolute (hindlimbs)		x 10^6
			Sytox-neg.	P4	100		Sytox-neg.	P4	69.25
			Lin-neg.	P5	53.1676		Lin-neg.	P5	36.8185
			Lin-pos.	not P5	46.8324		Lin-pos.	not P5	32.4315
			LSK	P6	0.706491		LSK	P6	0.489245
			CD45.1-pos	P17	0.142293		CD45.1-pos	P17	0.0985376
			CD45.2-pos	P16	0.361389		CD45.2-pos	P16	0.250262
			LT-HSC	P7	0.18498		LT-HSC	P7	0.128099
			LT-HSC CD45.1	P9	0.0406305		LT-HSC CD45.1	P9	0.0281367
			LT-HSC CD45.2	P8	0.0942903		LT-HSC CD45.2	P8	0.065296
			MPP	P10	0.390019		MPP	P10	0.270088
			MPP CD45.1	P12	0.0500596		MPP CD45.1	P12	0.0346663
			MPP CD45.2	P11	0.222354		MPP CD45.2	P11	0.15398
			LMPP	P13	0.0903472		LMPP	P13	0.0625655
			LMPP CD45.1	P15	0.0444022		LMPP CD45.1	P15	0.0307485
			LMPP CD45.2	P14	0.0291443		LMPP CD45.2	P14	0.0201824
			Cell counts relative (LSK)		%		Cell counts relative (LSK)		%
			LSK	P6	100		LSK	P6	100
			LMPP	P13	12.7882		CD45.1-pos	P17	20.1407
			MPP	P10	55.205		CD45.2-pos	P16	51.1526
			LT-HSC	P7	26.183
			Cell counts relative (LT)		%		Cell counts relative (MPP)		%
			LT-HSC	P7	100		MPP	P10	100
			LT-HSC CD45.1	P9	21.9648		MPP CD45.1	P12	12.8352
			LT-HSC CD45.2	P8	50.9731		MPP CD45.2	P11	57.011
			Cell counts relative (LMPP)		%
			LMPP	P13	100
			LMPP CD45.1	P15	49.1461
			LMPP CD45.2	P14	32.2581

## Sheet: 9476
BM HSCs CD45.1/2			Events absolute				Cell counts relative (Lin-neg.)		%
Mouse ID	9476		Total	/	1000000
Analysis date	180307		Sytox-neg.	P4	616013
Gender	f		Lin-neg.	P5	323739		Lin-neg.	P5	100
Genotype	FDC/FDC		Lin-pos.	not P5	292274		Lin-pos.	not P5	90.2808
Age (weeks)	23		LSK	P6	3009		LSK	P6	0.929452
			CD45.1-pos	P17	667		CD45.1-pos	P17	0.20603
			CD45.2-pos	P16	1912		CD45.2-pos	P16	0.590599
BM cellularity (x10^6)	76.75		LT-HSC	P7	380		LT-HSC	P7	0.117379
			LT-HSC CD45.1	P9	131		LT-HSC CD45.1	P9	0.0404647
			LT-HSC CD45.2	P8	188		LT-HSC CD45.2	P8	0.0580715
			MPP	P10	2283		MPP	P10	0.705198
			MPP CD45.1	P12	346		MPP CD45.1	P12	0.106876
			MPP CD45.2	P11	1634		MPP CD45.2	P11	0.504728
			LMPP	P13	272		LMPP	P13	0.0840183
			LMPP CD45.1	P15	168		LMPP CD45.1	P15	0.0518937
			LMPP CD45.2	P14	75		LMPP CD45.2	P14	0.0231668
			Cell counts relative (Sytox-neg.)		%		Cell counts absolute (hindlimbs)		x 10^6
			Sytox-neg.	P4	100		Sytox-neg.	P4	76.75
			Lin-neg.	P5	52.5539		Lin-neg.	P5	40.3351
			Lin-pos.	not P5	47.4461		Lin-pos.	not P5	36.4149
			LSK	P6	0.488464		LSK	P6	0.374896
			CD45.1-pos	P17	0.108277		CD45.1-pos	P17	0.0831025
			CD45.2-pos	P16	0.310383		CD45.2-pos	P16	0.238219
			LT-HSC	P7	0.061687		LT-HSC	P7	0.0473448
			LT-HSC CD45.1	P9	0.0212658		LT-HSC CD45.1	P9	0.0163215
			LT-HSC CD45.2	P8	0.0305188		LT-HSC CD45.2	P8	0.0234232
			MPP	P10	0.370609		MPP	P10	0.284442
			MPP CD45.1	P12	0.0561676		MPP CD45.1	P12	0.0431087
			MPP CD45.2	P11	0.265254		MPP CD45.2	P11	0.203583
			LMPP	P13	0.0441549		LMPP	P13	0.0338889
			LMPP CD45.1	P15	0.0272722		LMPP CD45.1	P15	0.0209314
			LMPP CD45.2	P14	0.0121751		LMPP CD45.2	P14	0.00934436
			Cell counts relative (LSK)		%		Cell counts relative (LSK)		%
			LSK	P6	100		LSK	P6	100
			LMPP	P13	9.03955		CD45.1-pos	P17	22.1668
			MPP	P10	75.8724		CD45.2-pos	P16	63.5427
			LT-HSC	P7	12.6288
			Cell counts relative (LT)		%		Cell counts relative (MPP)		%
			LT-HSC	P7	100		MPP	P10	100
			LT-HSC CD45.1	P9	34.4737		MPP CD45.1	P12	15.1555
			LT-HSC CD45.2	P8	49.4737		MPP CD45.2	P11	71.5725
			Cell counts relative (LMPP)		%
			LMPP	P13	100
			LMPP CD45.1	P15	61.7647
			LMPP CD45.2	P14	27.5735

## Sheet: 9477
BM HSCs CD45.1/2			Events absolute				Cell counts relative (Lin-neg.)		%
Mouse ID	9477		Total	/	1000000
Analysis date	180307		Sytox-neg.	P4	538776
Gender	f		Lin-neg.	P5	267382		Lin-neg.	P5	100
Genotype	FDC/FDC		Lin-pos.	not P5	271394		Lin-pos.	not P5	101.5
Age (weeks)	23		LSK	P6	4704		LSK	P6	1.75928
			CD45.1-pos	P17	1188		CD45.1-pos	P17	0.444308
			CD45.2-pos	P16	2840		CD45.2-pos	P16	1.06215
BM cellularity (x10^6)	60.5		LT-HSC	P7	330		LT-HSC	P7	0.123419
			LT-HSC CD45.1	P9	154		LT-HSC CD45.1	P9	0.0575955
			LT-HSC CD45.2	P8	99		LT-HSC CD45.2	P8	0.0370257
			MPP	P10	3450		MPP	P10	1.29029
			MPP CD45.1	P12	478		MPP CD45.1	P12	0.17877
			MPP CD45.2	P11	2476		MPP CD45.2	P11	0.926016
			LMPP	P13	764		LMPP	P13	0.285734
			LMPP CD45.1	P15	487		LMPP CD45.1	P15	0.182136
			LMPP CD45.2	P14	215		LMPP CD45.2	P14	0.0804093
			Cell counts relative (Sytox-neg.)		%		Cell counts absolute (hindlimbs)		x 10^6
			Sytox-neg.	P4	100		Sytox-neg.	P4	60.5
			Lin-neg.	P5	49.6277		Lin-neg.	P5	30.0247
			Lin-pos.	not P5	50.3723		Lin-pos.	not P5	30.4753
			LSK	P6	0.87309		LSK	P6	0.52822
			CD45.1-pos	P17	0.2205		CD45.1-pos	P17	0.133402
			CD45.2-pos	P16	0.527121		CD45.2-pos	P16	0.318908
			LT-HSC	P7	0.0612499		LT-HSC	P7	0.0370562
			LT-HSC CD45.1	P9	0.0285833		LT-HSC CD45.1	P9	0.0172929
			LT-HSC CD45.2	P8	0.018375		LT-HSC CD45.2	P8	0.0111169
			MPP	P10	0.64034		MPP	P10	0.387406
			MPP CD45.1	P12	0.0887196		MPP CD45.1	P12	0.0536754
			MPP CD45.2	P11	0.45956		MPP CD45.2	P11	0.278034
			LMPP	P13	0.141803		LMPP	P13	0.0857908
			LMPP CD45.1	P15	0.0903901		LMPP CD45.1	P15	0.054686
			LMPP CD45.2	P14	0.0399053		LMPP CD45.2	P14	0.0241427
			Cell counts relative (LSK)		%		Cell counts relative (LSK)		%
			LSK	P6	100		LSK	P6	100
			LMPP	P13	16.2415		CD45.1-pos	P17	25.2551
			MPP	P10	73.3418		CD45.2-pos	P16	60.3741
			LT-HSC	P7	7.01531
			Cell counts relative (LT)		%		Cell counts relative (MPP)		%
			LT-HSC	P7	100		MPP	P10	100
			LT-HSC CD45.1	P9	46.6667		MPP CD45.1	P12	13.8551
			LT-HSC CD45.2	P8	30		MPP CD45.2	P11	71.7681
			Cell counts relative (LMPP)		%
			LMPP	P13	100
			LMPP CD45.1	P15	63.7435
			LMPP CD45.2	P14	28.1414

## Sheet: 9478
BM HSCs CD45.1/2			Events absolute				Cell counts relative (Lin-neg.)		%
Mouse ID	9478		Total	/	1000000
Analysis date	180308		Sytox-neg.	P4	517408
Gender	f		Lin-neg.	P5	202585		Lin-neg.	P5	100
Genotype	FDC/FDC		Lin-pos.	not P5	314823		Lin-pos.	not P5	155.403
Age (weeks)	23		LSK	P6	4907		LSK	P6	2.42219
			CD45.1-pos	P17	735		CD45.1-pos	P17	0.362811
			CD45.2-pos	P16	3545		CD45.2-pos	P16	1.74988
BM cellularity (x10^6)	113		LT-HSC	P7	299		LT-HSC	P7	0.147592
			LT-HSC CD45.1	P9	122		LT-HSC CD45.1	P9	0.0602216
			LT-HSC CD45.2	P8	138		LT-HSC CD45.2	P8	0.0681196
			MPP	P10	3709		MPP	P10	1.83084
			MPP CD45.1	P12	331		MPP CD45.1	P12	0.163388
			MPP CD45.2	P11	2923		MPP CD45.2	P11	1.44285
			LMPP	P13	743		LMPP	P13	0.36676
			LMPP CD45.1	P15	259		LMPP CD45.1	P15	0.127848
			LMPP CD45.2	P14	407		LMPP CD45.2	P14	0.200903
			Cell counts relative (Sytox-neg.)		%		Cell counts absolute (hindlimbs)		x 10^6
			Sytox-neg.	P4	100		Sytox-neg.	P4	113
			Lin-neg.	P5	39.1538		Lin-neg.	P5	44.2438
			Lin-pos.	not P5	60.8462		Lin-pos.	not P5	68.7562
			LSK	P6	0.948381		LSK	P6	1.07167
			CD45.1-pos	P17	0.142054		CD45.1-pos	P17	0.160521
			CD45.2-pos	P16	0.685146		CD45.2-pos	P16	0.774215
			LT-HSC	P7	0.0577881		LT-HSC	P7	0.0653005
			LT-HSC CD45.1	P9	0.0235791		LT-HSC CD45.1	P9	0.0266444
			LT-HSC CD45.2	P8	0.0266714		LT-HSC CD45.2	P8	0.0301387
			MPP	P10	0.716842		MPP	P10	0.810032
			MPP CD45.1	P12	0.0639727		MPP CD45.1	P12	0.0722892
			MPP CD45.2	P11	0.564931		MPP CD45.2	P11	0.638372
			LMPP	P13	0.1436		LMPP	P13	0.162268
			LMPP CD45.1	P15	0.0500572		LMPP CD45.1	P15	0.0565646
			LMPP CD45.2	P14	0.0786613		LMPP CD45.2	P14	0.0888873
			Cell counts relative (LSK)		%		Cell counts relative (LSK)		%
			LSK	P6	100		LSK	P6	100
			LMPP	P13	15.1416		CD45.1-pos	P17	14.9786
			MPP	P10	75.5859		CD45.2-pos	P16	72.2437
			LT-HSC	P7	6.09334
			Cell counts relative (LT)		%		Cell counts relative (MPP)		%
			LT-HSC	P7	100		MPP	P10	100
			LT-HSC CD45.1	P9	40.8027		MPP CD45.1	P12	8.92424
			LT-HSC CD45.2	P8	46.1538		MPP CD45.2	P11	78.8083
			Cell counts relative (LMPP)		%
			LMPP	P13	100
			LMPP CD45.1	P15	34.8587
			LMPP CD45.2	P14	54.7779

## Sheet: 9479
BM HSCs CD45.1/2			Events absolute				Cell counts relative (Lin-neg.)		%
Mouse ID	9479		Total	/	1000000
Analysis date	180308		Sytox-neg.	P4	538489
Gender	f		Lin-neg.	P5	257010		Lin-neg.	P5	100
Genotype	FDC/FDC		Lin-pos.	not P5	281479		Lin-pos.	not P5	109.521
Age (weeks)	23		LSK	P6	4514		LSK	P6	1.75635
			CD45.1-pos	P17	1430		CD45.1-pos	P17	0.556399
			CD45.2-pos	P16	2453		CD45.2-pos	P16	0.954438
BM cellularity (x10^6)	106.75		LT-HSC	P7	358		LT-HSC	P7	0.139294
			LT-HSC CD45.1	P9	206		LT-HSC CD45.1	P9	0.0801525
			LT-HSC CD45.2	P8	80		LT-HSC CD45.2	P8	0.0311272
			MPP	P10	3175		MPP	P10	1.23536
			MPP CD45.1	P12	580		MPP CD45.1	P12	0.225672
			MPP CD45.2	P11	2150		MPP CD45.2	P11	0.836543
			LMPP	P13	849		LMPP	P13	0.330337
			LMPP CD45.1	P15	608		LMPP CD45.1	P15	0.236567
			LMPP CD45.2	P14	172		LMPP CD45.2	P14	0.0669235
			Cell counts relative (Sytox-neg.)		%		Cell counts absolute (hindlimbs)		x 10^6
			Sytox-neg.	P4	100		Sytox-neg.	P4	106.75
			Lin-neg.	P5	47.728		Lin-neg.	P5	50.9496
			Lin-pos.	not P5	52.272		Lin-pos.	not P5	55.8004
			LSK	P6	0.838272		LSK	P6	0.894855
			CD45.1-pos	P17	0.265558		CD45.1-pos	P17	0.283483
			CD45.2-pos	P16	0.455534		CD45.2-pos	P16	0.486282
			LT-HSC	P7	0.0664823		LT-HSC	P7	0.0709699
			LT-HSC CD45.1	P9	0.0382552		LT-HSC CD45.1	P9	0.0408374
			LT-HSC CD45.2	P8	0.0148564		LT-HSC CD45.2	P8	0.0158592
			MPP	P10	0.589613		MPP	P10	0.629412
			MPP CD45.1	P12	0.107709		MPP CD45.1	P12	0.114979
			MPP CD45.2	P11	0.399265		MPP CD45.2	P11	0.426216
			LMPP	P13	0.157663		LMPP	P13	0.168306
			LMPP CD45.1	P15	0.112909		LMPP CD45.1	P15	0.12053
			LMPP CD45.2	P14	0.0319412		LMPP CD45.2	P14	0.0340973
			Cell counts relative (LSK)		%		Cell counts relative (LSK)		%
			LSK	P6	100		LSK	P6	100
			LMPP	P13	18.8082		CD45.1-pos	P17	31.6792
			MPP	P10	70.3367		CD45.2-pos	P16	54.342
			LT-HSC	P7	7.93088
			Cell counts relative (LT)		%		Cell counts relative (MPP)		%
			LT-HSC	P7	100		MPP	P10	100
			LT-HSC CD45.1	P9	57.5419		MPP CD45.1	P12	18.2677
			LT-HSC CD45.2	P8	22.3464		MPP CD45.2	P11	67.7165
			Cell counts relative (LMPP)		%
			LMPP	P13	100
			LMPP CD45.1	P15	71.6137
			LMPP CD45.2	P14	20.2591

## Sheet: 9480
BM HSCs CD45.1/2			Events absolute				Cell counts relative (Lin-neg.)		%
Mouse ID	9480		Total	/	1000000
Analysis date	180314		Sytox-neg.	P4	667623
Gender	f		Lin-neg.	P5	366384		Lin-neg.	P5	100
Genotype	FDC/FDC		Lin-pos.	not P5	301239		Lin-pos.	not P5	82.2195
Age (weeks)	23		LSK	P6	4174		LSK	P6	1.13924
			CD45.1-pos	P17	1559		CD45.1-pos	P17	0.42551
			CD45.2-pos	P16	1991		CD45.2-pos	P16	0.543419
BM cellularity (x10^6)	49.75		LT-HSC	P7	352		LT-HSC	P7	0.0960741
			LT-HSC CD45.1	P9	206		LT-HSC CD45.1	P9	0.0562252
			LT-HSC CD45.2	P8	65		LT-HSC CD45.2	P8	0.0177409
			MPP	P10	3037		MPP	P10	0.828912
			MPP CD45.1	P12	868		MPP CD45.1	P12	0.23691
			MPP CD45.2	P11	1728		MPP CD45.2	P11	0.471636
			LMPP	P13	650		LMPP	P13	0.177409
			LMPP CD45.1	P15	424		LMPP CD45.1	P15	0.115726
			LMPP CD45.2	P14	171		LMPP CD45.2	P14	0.0466723
			Cell counts relative (Sytox-neg.)		%		Cell counts absolute (hindlimbs)		x 10^6
			Sytox-neg.	P4	100		Sytox-neg.	P4	49.75
			Lin-neg.	P5	54.8789		Lin-neg.	P5	27.3022
			Lin-pos.	not P5	45.1211		Lin-pos.	not P5	22.4478
			LSK	P6	0.625203		LSK	P6	0.311039
			CD45.1-pos	P17	0.233515		CD45.1-pos	P17	0.116174
			CD45.2-pos	P16	0.298222		CD45.2-pos	P16	0.148366
			LT-HSC	P7	0.0527244		LT-HSC	P7	0.0262304
			LT-HSC CD45.1	P9	0.0308557		LT-HSC CD45.1	P9	0.0153507
			LT-HSC CD45.2	P8	0.00973603		LT-HSC CD45.2	P8	0.00484368
			MPP	P10	0.454897		MPP	P10	0.226311
			MPP CD45.1	P12	0.130013		MPP CD45.1	P12	0.0646817
			MPP CD45.2	P11	0.258829		MPP CD45.2	P11	0.128767
			LMPP	P13	0.0973603		LMPP	P13	0.0484368
			LMPP CD45.1	P15	0.0635089		LMPP CD45.1	P15	0.0315957
			LMPP CD45.2	P14	0.0256133		LMPP CD45.2	P14	0.0127426
			Cell counts relative (LSK)		%		Cell counts relative (LSK)		%
			LSK	P6	100		LSK	P6	100
			LMPP	P13	15.5726		CD45.1-pos	P17	37.3503
			MPP	P10	72.7599		CD45.2-pos	P16	47.7
			LT-HSC	P7	8.43316
			Cell counts relative (LT)		%		Cell counts relative (MPP)		%
			LT-HSC	P7	100		MPP	P10	100
			LT-HSC CD45.1	P9	58.5227		MPP CD45.1	P12	28.5808
			LT-HSC CD45.2	P8	18.4659		MPP CD45.2	P11	56.8983
			Cell counts relative (LMPP)		%
			LMPP	P13	100
			LMPP CD45.1	P15	65.2308
			LMPP CD45.2	P14	26.3077

## Sheet: 9481
BM HSCs CD45.1/2			Events absolute				Cell counts relative (Lin-neg.)		%
Mouse ID	9481		Total	/	1000000
Analysis date	180314		Sytox-neg.	P4	375299
Gender	f		Lin-neg.	P5	204435		Lin-neg.	P5	100
Genotype	FDC/FDC		Lin-pos.	not P5	170864		Lin-pos.	not P5	83.5786
Age (weeks)	23		LSK	P6	1542		LSK	P6	0.754274
			CD45.1-pos	P17	1176		CD45.1-pos	P17	0.575244
			CD45.2-pos	P16	118		CD45.2-pos	P16	0.0577201
BM cellularity (x10^6)	16.5		LT-HSC	P7	325		LT-HSC	P7	0.158975
			LT-HSC CD45.1	P9	248		LT-HSC CD45.1	P9	0.12131
			LT-HSC CD45.2	P8	26		LT-HSC CD45.2	P8	0.012718
			MPP	P10	1017		MPP	P10	0.497469
			MPP CD45.1	P12	774		MPP CD45.1	P12	0.378604
			MPP CD45.2	P11	96		MPP CD45.2	P11	0.0469587
			LMPP	P13	125		LMPP	P13	0.0611441
			LMPP CD45.1	P15	96		LMPP CD45.1	P15	0.0469587
			LMPP CD45.2	P14	1		LMPP CD45.2	P14	0.000489153
			Cell counts relative (Sytox-neg.)		%		Cell counts absolute (hindlimbs)		x 10^6
			Sytox-neg.	P4	100		Sytox-neg.	P4	16.5
			Lin-neg.	P5	54.4726		Lin-neg.	P5	8.98797
			Lin-pos.	not P5	45.5274		Lin-pos.	not P5	7.51203
			LSK	P6	0.410872		LSK	P6	0.0677939
			CD45.1-pos	P17	0.31335		CD45.1-pos	P17	0.0517028
			CD45.2-pos	P16	0.0314416		CD45.2-pos	P16	0.00518786
			LT-HSC	P7	0.0865976		LT-HSC	P7	0.0142886
			LT-HSC CD45.1	P9	0.0660806		LT-HSC CD45.1	P9	0.0109033
			LT-HSC CD45.2	P8	0.00692781		LT-HSC CD45.2	P8	0.00114309
			MPP	P10	0.270984		MPP	P10	0.0447123
			MPP CD45.1	P12	0.206236		MPP CD45.1	P12	0.0340289
			MPP CD45.2	P11	0.0255796		MPP CD45.2	P11	0.00422063
			LMPP	P13	0.0333068		LMPP	P13	0.00549562
			LMPP CD45.1	P15	0.0255796		LMPP CD45.1	P15	0.00422063
			LMPP CD45.2	P14	0.000266454		LMPP CD45.2	P14	4.39649e-05
			Cell counts relative (LSK)		%		Cell counts relative (LSK)		%
			LSK	P6	100		LSK	P6	100
			LMPP	P13	8.10636		CD45.1-pos	P17	76.2646
			MPP	P10	65.9533		CD45.2-pos	P16	7.6524
			LT-HSC	P7	21.0765
			Cell counts relative (LT)		%		Cell counts relative (MPP)		%
			LT-HSC	P7	100		MPP	P10	100
			LT-HSC CD45.1	P9	76.3077		MPP CD45.1	P12	76.1062
			LT-HSC CD45.2	P8	8		MPP CD45.2	P11	9.43953
			Cell counts relative (LMPP)		%
			LMPP	P13	100
			LMPP CD45.1	P15	76.8
			LMPP CD45.2	P14	0.8

## Sheet: 9482
BM HSCs CD45.1/2			Events absolute				Cell counts relative (Lin-neg.)		%
Mouse ID	9842		Total	/	1000000
Analysis date	180305		Sytox-neg.	P4	511510
Gender	f		Lin-neg.	P5	231901		Lin-neg.	P5	100
Genotype	FDC +/-		Lin-pos.	not P5	279609		Lin-pos.	not P5	120.573
Age (weeks)	23		LSK	P6	1791		LSK	P6	0.772312
			CD45.1-pos	P17	160		CD45.1-pos	P17	0.068995
			CD45.2-pos	P16	1456		CD45.2-pos	P16	0.627854
BM cellularity (x10^6)	74.5		LT-HSC	P7	759		LT-HSC	P7	0.327295
			LT-HSC CD45.1	P9	54		LT-HSC CD45.1	P9	0.0232858
			LT-HSC CD45.2	P8	619		LT-HSC CD45.2	P8	0.266924
			MPP	P10	460		MPP	P10	0.198361
			MPP CD45.1	P12	52		MPP CD45.1	P12	0.0224234
			MPP CD45.2	P11	368		MPP CD45.2	P11	0.158688
			LMPP	P13	457		LMPP	P13	0.197067
			LMPP CD45.1	P15	47		LMPP CD45.1	P15	0.0202673
			LMPP CD45.2	P14	373		LMPP CD45.2	P14	0.160844
			Cell counts relative (Sytox-neg.)		%		Cell counts absolute (hindlimbs)		x 10^6
			Sytox-neg.	P4	100		Sytox-neg.	P4	74.5
			Lin-neg.	P5	45.3366		Lin-neg.	P5	33.7757
			Lin-pos.	not P5	54.6634		Lin-pos.	not P5	40.7243
			LSK	P6	0.35014		LSK	P6	0.260854
			CD45.1-pos	P17	0.0312799		CD45.1-pos	P17	0.0233036
			CD45.2-pos	P16	0.284647		CD45.2-pos	P16	0.212062
			LT-HSC	P7	0.148384		LT-HSC	P7	0.110546
			LT-HSC CD45.1	P9	0.010557		LT-HSC CD45.1	P9	0.00786495
			LT-HSC CD45.2	P8	0.121014		LT-HSC CD45.2	P8	0.0901556
			MPP	P10	0.0899298		MPP	P10	0.0669977
			MPP CD45.1	P12	0.010166		MPP CD45.1	P12	0.00757365
			MPP CD45.2	P11	0.0719439		MPP CD45.2	P11	0.0535982
			LMPP	P13	0.0893433		LMPP	P13	0.0665608
			LMPP CD45.1	P15	0.00918848		LMPP CD45.1	P15	0.00684542
			LMPP CD45.2	P14	0.0729214		LMPP CD45.2	P14	0.0543264
			Cell counts relative (LSK)		%		Cell counts relative (LSK)		%
			LSK	P6	100		LSK	P6	100
			LMPP	P13	25.5165		CD45.1-pos	P17	8.93356
			MPP	P10	25.684		CD45.2-pos	P16	81.2954
			LT-HSC	P7	42.3786
			Cell counts relative (LT)		%		Cell counts relative (MPP)		%
			LT-HSC	P7	100		MPP	P10	100
			LT-HSC CD45.1	P9	7.11462		MPP CD45.1	P12	11.3043
			LT-HSC CD45.2	P8	81.5547		MPP CD45.2	P11	80
			Cell counts relative (LMPP)		%
			LMPP	P13	100
			LMPP CD45.1	P15	10.2845
			LMPP CD45.2	P14	81.6193

## Sheet: 9483
BM HSCs CD45.1/2			Events absolute				Cell counts relative (Lin-neg.)		%
Mouse ID	9843		Total	/	1000000
Analysis date	180307		Sytox-neg.	P4	550959
Gender	f		Lin-neg.	P5	338288		Lin-neg.	P5	100
Genotype	FDC +/-		Lin-pos.	not P5	212671		Lin-pos.	not P5	62.8668
Age (weeks)	23		LSK	P6	2339		LSK	P6	0.691423
			CD45.1-pos	P17	316		CD45.1-pos	P17	0.0934115
			CD45.2-pos	P16	1774		CD45.2-pos	P16	0.524405
BM cellularity (x10^6)	69		LT-HSC	P7	409		LT-HSC	P7	0.120903
			LT-HSC CD45.1	P9	52		LT-HSC CD45.1	P9	0.0153715
			LT-HSC CD45.2	P8	283		LT-HSC CD45.2	P8	0.0836565
			MPP	P10	1191		MPP	P10	0.352067
			MPP CD45.1	P12	140		MPP CD45.1	P12	0.0413849
			MPP CD45.2	P11	956		MPP CD45.2	P11	0.282599
			LMPP	P13	654		LMPP	P13	0.193326
			LMPP CD45.1	P15	111		LMPP CD45.1	P15	0.0328123
			LMPP CD45.2	P14	481		LMPP CD45.2	P14	0.142187
			Cell counts relative (Sytox-neg.)		%		Cell counts absolute (hindlimbs)		x 10^6
			Sytox-neg.	P4	100		Sytox-neg.	P4	69
			Lin-neg.	P5	61.3999		Lin-neg.	P5	42.3659
			Lin-pos.	not P5	38.6001		Lin-pos.	not P5	26.6341
			LSK	P6	0.424532		LSK	P6	0.292927
			CD45.1-pos	P17	0.0573545		CD45.1-pos	P17	0.0395746
			CD45.2-pos	P16	0.321984		CD45.2-pos	P16	0.222169
			LT-HSC	P7	0.0742342		LT-HSC	P7	0.0512216
			LT-HSC CD45.1	P9	0.00943809		LT-HSC CD45.1	P9	0.00651228
			LT-HSC CD45.2	P8	0.051365		LT-HSC CD45.2	P8	0.0354418
			MPP	P10	0.216169		MPP	P10	0.149156
			MPP CD45.1	P12	0.0254102		MPP CD45.1	P12	0.0175331
			MPP CD45.2	P11	0.173516		MPP CD45.2	P11	0.119726
			LMPP	P13	0.118702		LMPP	P13	0.0819045
			LMPP CD45.1	P15	0.0201467		LMPP CD45.1	P15	0.0139012
			LMPP CD45.2	P14	0.0873023		LMPP CD45.2	P14	0.0602386
			Cell counts relative (LSK)		%		Cell counts relative (LSK)		%
			LSK	P6	100		LSK	P6	100
			LMPP	P13	27.9607		CD45.1-pos	P17	13.51
			MPP	P10	50.9192		CD45.2-pos	P16	75.8444
			LT-HSC	P7	17.4861
			Cell counts relative (LT)		%		Cell counts relative (MPP)		%
			LT-HSC	P7	100		MPP	P10	100
			LT-HSC CD45.1	P9	12.7139		MPP CD45.1	P12	11.7548
			LT-HSC CD45.2	P8	69.1932		MPP CD45.2	P11	80.2687
			Cell counts relative (LMPP)		%
			LMPP	P13	100
			LMPP CD45.1	P15	16.9725
			LMPP CD45.2	P14	73.5474

## Sheet: 9484
BM HSCs CD45.1/2			Events absolute				Cell counts relative (Lin-neg.)		%
Mouse ID	9844		Total	/	1000000
Analysis date	180307		Sytox-neg.	P4	526037
Gender	f		Lin-neg.	P5	306435		Lin-neg.	P5	100
Genotype	FDC +/-		Lin-pos.	not P5	219602		Lin-pos.	not P5	71.6635
Age (weeks)	23		LSK	P6	2563		LSK	P6	0.836393
			CD45.1-pos	P17	293		CD45.1-pos	P17	0.0956157
			CD45.2-pos	P16	2021		CD45.2-pos	P16	0.65952
BM cellularity (x10^6)	66		LT-HSC	P7	528		LT-HSC	P7	0.172304
			LT-HSC CD45.1	P9	77		LT-HSC CD45.1	P9	0.0251277
			LT-HSC CD45.2	P8	354		LT-HSC CD45.2	P8	0.115522
			MPP	P10	1310		MPP	P10	0.427497
			MPP CD45.1	P12	124		MPP CD45.1	P12	0.0404654
			MPP CD45.2	P11	1096		MPP CD45.2	P11	0.357661
			LMPP	P13	603		LMPP	P13	0.196779
			LMPP CD45.1	P15	81		LMPP CD45.1	P15	0.026433
			LMPP CD45.2	P14	476		LMPP CD45.2	P14	0.155335
			Cell counts relative (Sytox-neg.)		%		Cell counts absolute (hindlimbs)		x 10^6
			Sytox-neg.	P4	100		Sytox-neg.	P4	66
			Lin-neg.	P5	58.2535		Lin-neg.	P5	38.4473
			Lin-pos.	not P5	41.7465		Lin-pos.	not P5	27.5527
			LSK	P6	0.487228		LSK	P6	0.321571
			CD45.1-pos	P17	0.0556995		CD45.1-pos	P17	0.0367617
			CD45.2-pos	P16	0.384194		CD45.2-pos	P16	0.253568
			LT-HSC	P7	0.100373		LT-HSC	P7	0.0662463
			LT-HSC CD45.1	P9	0.0146378		LT-HSC CD45.1	P9	0.00966092
			LT-HSC CD45.2	P8	0.0672956		LT-HSC CD45.2	P8	0.0444151
			MPP	P10	0.249032		MPP	P10	0.164361
			MPP CD45.1	P12	0.0235725		MPP CD45.1	P12	0.0155578
			MPP CD45.2	P11	0.20835		MPP CD45.2	P11	0.137511
			LMPP	P13	0.114631		LMPP	P13	0.0756563
			LMPP CD45.1	P15	0.0153982		LMPP CD45.1	P15	0.0101628
			LMPP CD45.2	P14	0.0904879		LMPP CD45.2	P14	0.059722
			Cell counts relative (LSK)		%		Cell counts relative (LSK)		%
			LSK	P6	100		LSK	P6	100
			LMPP	P13	23.5271		CD45.1-pos	P17	11.4319
			MPP	P10	51.112		CD45.2-pos	P16	78.8529
			LT-HSC	P7	20.6009
			Cell counts relative (LT)		%		Cell counts relative (MPP)		%
			LT-HSC	P7	100		MPP	P10	100
			LT-HSC CD45.1	P9	14.5833		MPP CD45.1	P12	9.46565
			LT-HSC CD45.2	P8	67.0455		MPP CD45.2	P11	83.6641
			Cell counts relative (LMPP)		%
			LMPP	P13	100
			LMPP CD45.1	P15	13.4328
			LMPP CD45.2	P14	78.9386

[truncated: 4 more sheets: 9485, 9486, 9487, 9488]
