# Supplementary material for: The H3K4 methyltransferase Setd1b is essential for hematopoietic stem and progenitor cell homeostasis in mice
Source: eLife. 2018 Jun 19;7:e27157. doi: 10.7554/eLife.27157 (PMC6025962; doi:10.7554/eLife.27157)
Supplement: Figure 9—source data 1. [file elife-27157-fig9-data1.xlsx]

## Sheet: > 2-fold down
Exp Log Ratio	Exp p-value	ID	Symbol	Entrez Gene Name	Location	Type(s)
-4.652	6.14E-133	ENSMUSG00000027556	CA1	carbonic anhydrase I	Cytoplasm	enzyme
-3.070	1.06E-42	ENSMUSG00000076749	Tcrg-C1	T cell receptor gamma, constant 1	Other	other
-3.044	5.15E-55	ENSMUSG00000024680	MS4A2	membrane-spanning 4-domains subfamily A member 2	Plasma Membrane	transmembrane receptor
-3.006	6.88E-56	ENSMUSG00000085723	Gm15915	predicted gene 15915	Other	other
-2.816	6.13E-190	ENSMUSG00000022824	MUC13	mucin 13, cell surface associated	Extracellular Space	other
-2.607	1.76E-43	ENSMUSG00000041329	ATP1B2	ATPase, Na+/K+ transporting, beta 2 polypeptide	Plasma Membrane	transporter
-2.400	7.56E-31	ENSMUSG00000009350	MPO	myeloperoxidase	Cytoplasm	enzyme
-2.307	2.51E-16	ENSMUSG00000015437	Gzmb	granzyme B	Cytoplasm	peptidase
-2.211	3.22E-54	ENSMUSG00000020125	ELANE	elastase, neutrophil expressed	Extracellular Space	peptidase
-2.136	2.33E-17	ENSMUSG00000031762	Mt2	metallothionein 2	Other	other
-1.954	1.31E-11	ENSMUSG00000025014	DNTT	DNA nucleotidylexotransferase	Nucleus	enzyme
-1.913	4.58E-12	ENSMUSG00000028644	ERMAP	erythroblast membrane-associated protein (Scianna blood group)	Cytoplasm	other
-1.880	1.65E-32	ENSMUSG00000049103	CCR2	chemokine (C-C motif) receptor 2	Plasma Membrane	G-protein coupled receptor
-1.849	2.15E-10	ENSMUSG00000026837	COL5A1	collagen, type V, alpha 1	Extracellular Space	other
-1.802	7.02E-20	ENSMUSG00000054191	KLF1	Kruppel-like factor 1 (erythroid)	Nucleus	transcription regulator
-1.775	1.15E-38	ENSMUSG00000053063	CLEC12A	C-type lectin domain family 12 member A	Plasma Membrane	other
-1.751	5.43E-19	ENSMUSG00000031543	ANK1	ankyrin 1	Plasma Membrane	other
-1.741	3.89E-09	ENSMUSG00000061878	SPHK1	sphingosine kinase 1	Cytoplasm	kinase
-1.732	9.15E-23	ENSMUSG00000031877	Ces2g	carboxylesterase 2G	Other	enzyme
-1.713	7.59E-09	ENSMUSG00000076490	Trbc1	T cell receptor beta, constant region 1	Other	other
-1.668	9.83E-19	ENSMUSG00000075269	Bex6	brain expressed gene 6	Cytoplasm	other
-1.657	1.75E-14	ENSMUSG00000020601	TRIB2	tribbles pseudokinase 2	Plasma Membrane	kinase
-1.653	9.11E-22	ENSMUSG00000107061	Gm19590	predicted gene, 19590	Other	other
-1.642	8.68E-16	ENSMUSG00000034981	PARM1	prostate androgen-regulated mucin-like protein 1	Extracellular Space	other
-1.640	3.26E-08	ENSMUSG00000027073	PRG2	proteoglycan 2, bone marrow (natural killer cell activator, eosinophil granule major basic protein)	Extracellular Space	other
-1.567	1.50E-12	ENSMUSG00000064267	HVCN1	hydrogen voltage gated channel 1	Plasma Membrane	ion channel
-1.559	8.17E-08	ENSMUSG00000030000	ADD2	adducin 2	Cytoplasm	other
-1.558	3.63E-10	ENSMUSG00000047592	Nxpe5	neurexophilin and PC-esterase domain family, member 5	Cytoplasm	other
-1.557	3.81E-18	ENSMUSG00000026069	IL1RL1	interleukin 1 receptor like 1	Plasma Membrane	transmembrane receptor
-1.537	5.18E-08	ENSMUSG00000041237	PKLR	pyruvate kinase, liver and RBC	Cytoplasm	kinase
-1.530	9.64E-15	ENSMUSG00000105652	4930519L02Rik	RIKEN cDNA 4930519L02 gene	Other	other
-1.481	1.16E-25	ENSMUSG00000024109	NRXN1	neurexin 1	Plasma Membrane	transporter
-1.462	3.40E-08	ENSMUSG00000078122	F630028O10Rik	RIKEN cDNA F630028O10 gene	Other	other
-1.454	5.50E-08	ENSMUSG00000025993	SLC40A1	solute carrier family 40 (iron-regulated transporter), member 1	Plasma Membrane	transporter
-1.432	1.78E-42	ENSMUSG00000064147	RAB44	RAB44, member RAS oncogene family	Other	other
-1.429	2.83E-06	ENSMUSG00000030303	FAR2	fatty acyl-CoA reductase 2	Cytoplasm	enzyme
-1.401	2.80E-21	ENSMUSG00000042476	ABCB4	ATP binding cassette subfamily B member 4	Plasma Membrane	transporter
-1.370	3.19E-06	ENSMUSG00000039109	F13A1	coagulation factor XIII, A1 polypeptide	Extracellular Space	enzyme
-1.345	4.29E-07	ENSMUSG00000006567	ATP7B	ATPase, Cu++ transporting, beta polypeptide	Cytoplasm	transporter
-1.344	2.32E-15	ENSMUSG00000031765	Mt1	metallothionein 1	Cytoplasm	other
-1.343	1.65E-06	ENSMUSG00000017002	SLPI	secretory leukocyte peptidase inhibitor	Cytoplasm	other
-1.342	3.79E-06	ENSMUSG00000026435	SLC45A3	solute carrier family 45 member 3	Cytoplasm	transporter
-1.342	1.67E-05	ENSMUSG00000023926	RHAG	Rh-associated glycoprotein	Plasma Membrane	peptidase
-1.319	2.34E-05	ENSMUSG00000004110	CACNA1E	calcium channel, voltage-dependent, R type, alpha 1E subunit	Plasma Membrane	ion channel
-1.308	2.19E-05	ENSMUSG00000076757	Tcrg-C4	T cell receptor gamma, constant 4	Other	other
-1.290	5.06E-07	ENSMUSG00000002808	EPDR1	ependymin related 1	Nucleus	other
-1.276	2.67E-05	ENSMUSG00000030470	CSRP3	cysteine and glycine rich protein 3	Nucleus	other
-1.235	9.64E-05	ENSMUSG00000023995	TSPO2	translocator protein 2	Cytoplasm	other
-1.224	1.25E-34	ENSMUSG00000026357	RGS18	regulator of G-protein signaling 18	Cytoplasm	other
-1.222	4.66E-18	ENSMUSG00000004655	AQP1	aquaporin 1 (Colton blood group)	Plasma Membrane	transporter
-1.218	2.59E-05	ENSMUSG00000002565	SCIN	scinderin	Cytoplasm	other
-1.209	1.41E-04	ENSMUSG00000031170	SLC38A5	solute carrier family 38 member 5	Plasma Membrane	transporter
-1.205	3.97E-05	ENSMUSG00000024681	MS4A3	membrane-spanning 4-domains subfamily A member 3	Plasma Membrane	other
-1.196	1.76E-04	ENSMUSG00000001249	HPN	hepsin	Plasma Membrane	peptidase
-1.196	7.46E-05	ENSMUSG00000005413	HMOX1	heme oxygenase 1	Cytoplasm	enzyme
-1.185	1.52E-04	ENSMUSG00000061353	CXCL12	chemokine (C-X-C motif) ligand 12	Extracellular Space	cytokine
-1.184	4.38E-09	ENSMUSG00000025701	ALOX5	arachidonate 5-lipoxygenase	Cytoplasm	enzyme
-1.177	1.35E-05	ENSMUSG00000038267	SLC22A23	solute carrier family 22 member 23	Other	transporter
-1.152	1.46E-06	ENSMUSG00000044583	TLR7	toll-like receptor 7	Plasma Membrane	transmembrane receptor
-1.150	1.26E-04	ENSMUSG00000056399	Prss34	protease, serine 34	Extracellular Space	peptidase
-1.148	3.60E-04	ENSMUSG00000064225	PAQR9	progestin and adipoQ receptor family member IX	Plasma Membrane	other
-1.144	1.05E-04	ENSMUSG00000076617	IGHM	immunoglobulin heavy constant mu	Plasma Membrane	transmembrane receptor
-1.141	7.24E-05	ENSMUSG00000022534	MEFV	Mediterranean fever	Nucleus	other
-1.140	1.55E-09	ENSMUSG00000040314	CTSG	cathepsin G	Cytoplasm	peptidase
-1.131	1.42E-05	ENSMUSG00000052688	RAB7B	RAB7B, member RAS oncogene family	Cytoplasm	peptidase
-1.121	2.11E-08	ENSMUSG00000029373	PF4	platelet factor 4	Extracellular Space	cytokine
-1.114	2.41E-29	ENSMUSG00000019122	Ccl9	chemokine (C-C motif) ligand 9	Extracellular Space	cytokine
-1.100	3.99E-04	ENSMUSG00000000303	CDH1	cadherin 1	Plasma Membrane	other
-1.059	7.96E-05	ENSMUSG00000059498	FCGR2A	Fc fragment of IgG receptor IIa	Plasma Membrane	transmembrane receptor
-1.058	9.06E-04	ENSMUSG00000030149	Klrk1	killer cell lectin-like receptor subfamily K, member 1	Plasma Membrane	other
-1.047	1.68E-25	ENSMUSG00000090164	BC035044	cDNA sequence BC035044	Other	other
-1.042	1.21E-03	ENSMUSG00000023473	CELSR3	cadherin EGF LAG seven-pass G-type receptor 3	Plasma Membrane	G-protein coupled receptor
-1.041	1.46E-04	ENSMUSG00000024899	PAPSS2	3'-phosphoadenosine 5'-phosphosulfate synthase 2	Cytoplasm	enzyme
-1.039	1.02E-03	ENSMUSG00000022584	Ly6a (includes others)	lymphocyte antigen 6 complex, locus A	Plasma Membrane	other
-1.023	1.98E-03	ENSMUSG00000035472	SLC25A21	solute carrier family 25 (mitochondrial oxoadipate carrier), member 21	Cytoplasm	transporter
-1.020	2.01E-04	ENSMUSG00000003882	IL7R	interleukin 7 receptor	Plasma Membrane	transmembrane receptor
-1.019	1.02E-03	ENSMUSG00000036256	IGFBP7	insulin like growth factor binding protein 7	Extracellular Space	transporter
-1.019	7.30E-06	ENSMUSG00000074575	KCNG1	potassium channel, voltage gated modifier subfamily G, member 1	Plasma Membrane	ion channel
-1.018	2.07E-03	ENSMUSG00000032131	ABCG4	ATP binding cassette subfamily G member 4	Plasma Membrane	transporter
-1.014	3.38E-04	ENSMUSG00000029866	KEL	Kell blood group, metallo-endopeptidase	Plasma Membrane	peptidase
-1.006	2.06E-03	ENSMUSG00000030117	GDF3	growth differentiation factor 3	Extracellular Space	growth factor
-1.004	1.85E-03	ENSMUSG00000006356	Crip2	cysteine rich protein 2	Plasma Membrane	other

## Sheet: > 2-fold up
Exp Log Ratio	Exp p-value	ID	Symbol	Entrez Gene Name	Location	Type(s)
1.554	2.27E-12	ENSMUSG00000036334	IGSF10	immunoglobulin superfamily member 10	Other	other
1.440	1.74E-14	ENSMUSG00000048960	PREX2	phosphatidylinositol-3,4,5-trisphosphate-dependent Rac exchange factor 2	Cytoplasm	other
1.436	7.26E-10	ENSMUSG00000040254	SEMA3D	semaphorin 3D	Extracellular Space	other
1.423	4.38E-26	ENSMUSG00000034037	FGD5	FYVE, RhoGEF and PH domain containing 5	Cytoplasm	other
1.377	4.55E-09	ENSMUSG00000026638	IRF6	interferon regulatory factor 6	Nucleus	transcription regulator
1.360	1.09E-06	ENSMUSG00000060716	PLEKHH1	pleckstrin homology, MyTH4 and FERM domain containing H1	Cytoplasm	other
1.345	4.58E-12	ENSMUSG00000033705	STARD9	StAR related lipid transfer domain containing 9	Cytoplasm	other
1.242	5.19E-06	ENSMUSG00000037568	VASH2	vasohibin 2	Cytoplasm	other
1.223	6.69E-10	ENSMUSG00000027611	PROCR	protein C receptor	Plasma Membrane	other
1.222	8.59E-16	ENSMUSG00000026579	F5	coagulation factor V	Plasma Membrane	enzyme
1.219	2.73E-13	ENSMUSG00000043505	GIMAP1-GIMAP5	GIMAP1-GIMAP5 readthrough	Cytoplasm	other
1.179	4.06E-12	ENSMUSG00000033565	RBFOX2	RNA binding protein, fox-1 homolog (C. elegans) 2	Nucleus	transcription regulator
1.147	2.37E-04	ENSMUSG00000046768	RHOJ	ras homolog family member J	Cytoplasm	enzyme
1.135	6.85E-05	ENSMUSG00000034551	HDX	highly divergent homeobox	Other	other
1.118	4.82E-04	ENSMUSG00000062960	KDR	kinase insert domain receptor	Plasma Membrane	kinase
1.106	2.60E-09	ENSMUSG00000071714	CSF2RB	colony stimulating factor 2 receptor beta common subunit	Plasma Membrane	transmembrane receptor
1.104	1.44E-06	ENSMUSG00000032128	ROBO3	roundabout guidance receptor 3	Plasma Membrane	transmembrane receptor
1.099	6.46E-08	ENSMUSG00000038235	F11R	F11 receptor	Plasma Membrane	other
1.083	2.18E-05	ENSMUSG00000038264	SEMA7A	semaphorin 7A (John Milton Hagen blood group)	Plasma Membrane	transmembrane receptor
1.076	8.17E-05	ENSMUSG00000023092	FHL1	four and a half LIM domains 1	Cytoplasm	other
1.074	1.23E-08	ENSMUSG00000031565	FGFR1	fibroblast growth factor receptor 1	Plasma Membrane	kinase
1.066	1.20E-03	ENSMUSG00000053646	PLXNB1	plexin B1	Plasma Membrane	transmembrane receptor
1.064	8.37E-05	ENSMUSG00000002980	BCAM	basal cell adhesion molecule (Lutheran blood group)	Plasma Membrane	transmembrane receptor
1.061	7.05E-04	ENSMUSG00000001247	LSR	lipolysis stimulated lipoprotein receptor	Nucleus	transcription regulator
1.058	1.43E-03	ENSMUSG00000041119	PDE9A	phosphodiesterase 9A	Cytoplasm	enzyme
1.056	8.38E-06	ENSMUSG00000037820	TGM2	transglutaminase 2	Cytoplasm	enzyme
1.055	6.25E-23	ENSMUSG00000025151	MAGED1	MAGE family member D1	Plasma Membrane	transcription regulator
1.050	8.24E-04	ENSMUSG00000022037	CLU	clusterin	Cytoplasm	other
1.049	4.92E-04	ENSMUSG00000031958	LDHD	lactate dehydrogenase D	Cytoplasm	enzyme
1.045	3.56E-04	ENSMUSG00000052911	LAMB2	laminin subunit beta 2	Extracellular Space	enzyme
1.044	5.73E-04	ENSMUSG00000029093	SORCS2	sortilin-related VPS10 domain containing receptor 2	Plasma Membrane	transporter
1.040	1.55E-03	ENSMUSG00000002578	IKZF4	IKAROS family zinc finger 4	Nucleus	transcription regulator
1.039	1.62E-06	ENSMUSG00000080316	Spaca6	sperm acrosome associated 6	Other	other
1.031	1.87E-04	ENSMUSG00000029765	PLXNA4	plexin A4	Plasma Membrane	transmembrane receptor
1.030	4.43E-07	ENSMUSG00000001946	ESAM	endothelial cell adhesion molecule	Plasma Membrane	other
1.025	9.62E-04	ENSMUSG00000041842	FHDC1	FH2 domain containing 1	Other	other
1.019	1.71E-03	ENSMUSG00000040624	PLEKHG1	pleckstrin homology and RhoGEF domain containing G1	Extracellular Space	other
1.010	6.60E-04	ENSMUSG00000052572	DLG2	discs, large homolog 2 (Drosophila)	Plasma Membrane	kinase
1.006	4.93E-05	ENSMUSG00000026211	Obsl1	obscurin-like 1	Other	other
1.004	2.89E-03	ENSMUSG00000059401	Mamld1	mastermind-like domain containing 1	Other	other
