# Supplementary material for: The H3K4 methyltransferase Setd1b is essential for hematopoietic stem and progenitor cell homeostasis in mice
Source: eLife. 2018 Jun 19;7:e27157. doi: 10.7554/eLife.27157 (PMC6025962; doi:10.7554/eLife.27157)
Supplement: Figure 9—source data 2. [file elife-27157-fig9-data2.xlsx]

## Sheet: Mitochondrial dysfunction
Symbol	Entrez Gene Name	Ensembl	Exp Log Ratio	Exp p-value	Location	Type(s)
ACO2	aconitase 2	ENSMUSG00000022477	-0.241	1.59E-02	Cytoplasm	enzyme
ATP5A1	ATP synthase, H+ transporting, mitochondrial F1 complex, alpha subunit 1, cardiac muscle	ENSMUSG00000025428	-0.177	3.74E-02	Cytoplasm	transporter
ATP5B	ATP synthase, H+ transporting, mitochondrial F1 complex, beta polypeptide	ENSMUSG00000025393	-0.270	4.74E-04	Cytoplasm	transporter
ATP5O	ATP synthase, H+ transporting, mitochondrial F1 complex, O subunit	ENSMUSG00000022956	-0.290	1.90E-02	Cytoplasm	transporter
BACE1	beta-site APP-cleaving enzyme 1	ENSMUSG00000032086	-0.643	3.69E-08	Cytoplasm	peptidase
BCL2	B-cell CLL/lymphoma 2	ENSMUSG00000057329	-0.786	1.83E-20	Cytoplasm	transporter
COX4I1	cytochrome c oxidase subunit IV isoform 1	ENSMUSG00000031818	-0.255	1.37E-02	Cytoplasm	enzyme
COX6A1	cytochrome c oxidase subunit VIa polypeptide 1	ENSMUSG00000041697	-0.413	1.50E-03	Cytoplasm	enzyme
CYC1	cytochrome c-1	ENSMUSG00000022551	-0.447	1.81E-04	Cytoplasm	enzyme
GSR	glutathione reductase	ENSMUSG00000031584	-0.378	4.58E-03	Cytoplasm	enzyme
HTRA2	HtrA serine peptidase 2	ENSMUSG00000068329	-0.499	7.61E-04	Cytoplasm	peptidase
MT-CYB	cytochrome b	ENSMUSG00000064370	-0.167	2.51E-02	Cytoplasm	enzyme
MT-ND1	NADH dehydrogenase, subunit 1 (complex I)	ENSMUSG00000064341	-0.196	5.38E-03	Cytoplasm	enzyme
MT-ND2	MTND2	ENSMUSG00000064345	-0.290	3.55E-03	Cytoplasm	enzyme
MT-ND5	NADH dehydrogenase, subunit 5 (complex I)	ENSMUSG00000064367	-0.212	9.92E-04	Cytoplasm	enzyme
NDUFA4	NDUFA4, mitochondrial complex associated	ENSMUSG00000029632	-0.494	9.88E-06	Cytoplasm	enzyme
NDUFA9	NADH:ubiquinone oxidoreductase subunit A9	ENSMUSG00000000399	-0.321	1.97E-02	Cytoplasm	enzyme
NDUFB5	NADH:ubiquinone oxidoreductase subunit B5	ENSMUSG00000027673	-0.285	4.05E-02	Cytoplasm	enzyme
NDUFB7	NADH:ubiquinone oxidoreductase subunit B7	ENSMUSG00000033938	-0.334	1.31E-02	Cytoplasm	enzyme
OGDH	oxoglutarate (alpha-ketoglutarate) dehydrogenase (lipoamide)	ENSMUSG00000020456	-0.235	2.25E-02	Cytoplasm	enzyme
PARK7	parkinson protein 7	ENSMUSG00000028964	-0.224	4.40E-02	Nucleus	enzyme
PRDX3	peroxiredoxin 3	ENSMUSG00000024997	-0.366	7.31E-03	Cytoplasm	enzyme
SDHD	succinate dehydrogenase complex subunit D, integral membrane protein	ENSMUSG00000000171	-0.418	1.45E-03	Cytoplasm	enzyme
TXN2	thioredoxin 2	ENSMUSG00000005354	-0.305	5.57E-03	Cytoplasm	enzyme
UQCR11	ubiquinol-cytochrome c reductase, complex III subunit XI	ENSMUSG00000020163	-0.309	4.22E-02	Cytoplasm	enzyme
UQCRC1	ubiquinol-cytochrome c reductase core protein I	ENSMUSG00000025651	-0.294	1.31E-03	Cytoplasm	enzyme
UQCRQ	ubiquinol-cytochrome c reductase complex III subunit VII	ENSMUSG00000044894	-0.291	1.56E-02	Cytoplasm	enzyme

## Sheet: Oxidative phosphorylation
Symbol	Entrez Gene Name	Ensembl	Exp Log Ratio	Exp p-value	Location	Type(s)
ATP5A1	ATP synthase, H+ transporting, mitochondrial F1 complex, alpha subunit 1, cardiac muscle	ENSMUSG00000025428	-0.177	3.74E-02	Cytoplasm	transporter
ATP5B	ATP synthase, H+ transporting, mitochondrial F1 complex, beta polypeptide	ENSMUSG00000025393	-0.270	4.74E-04	Cytoplasm	transporter
ATP5O	ATP synthase, H+ transporting, mitochondrial F1 complex, O subunit	ENSMUSG00000022956	-0.290	1.90E-02	Cytoplasm	transporter
COX4I1	cytochrome c oxidase subunit IV isoform 1	ENSMUSG00000031818	-0.255	1.37E-02	Cytoplasm	enzyme
COX6A1	cytochrome c oxidase subunit VIa polypeptide 1	ENSMUSG00000041697	-0.413	1.50E-03	Cytoplasm	enzyme
CYC1	cytochrome c-1	ENSMUSG00000022551	-0.447	1.81E-04	Cytoplasm	enzyme
MT-CYB	cytochrome b	ENSMUSG00000064370	-0.167	2.51E-02	Cytoplasm	enzyme
MT-ND1	NADH dehydrogenase, subunit 1 (complex I)	ENSMUSG00000064341	-0.196	5.38E-03	Cytoplasm	enzyme
MT-ND2	MTND2	ENSMUSG00000064345	-0.290	3.55E-03	Cytoplasm	enzyme
MT-ND5	NADH dehydrogenase, subunit 5 (complex I)	ENSMUSG00000064367	-0.212	9.92E-04	Cytoplasm	enzyme
NDUFA4	NDUFA4, mitochondrial complex associated	ENSMUSG00000029632	-0.494	9.88E-06	Cytoplasm	enzyme
NDUFA9	NADH:ubiquinone oxidoreductase subunit A9	ENSMUSG00000000399	-0.321	1.97E-02	Cytoplasm	enzyme
NDUFB5	NADH:ubiquinone oxidoreductase subunit B5	ENSMUSG00000027673	-0.285	4.05E-02	Cytoplasm	enzyme
NDUFB7	NADH:ubiquinone oxidoreductase subunit B7	ENSMUSG00000033938	-0.334	1.31E-02	Cytoplasm	enzyme
SDHD	succinate dehydrogenase complex subunit D, integral membrane protein	ENSMUSG00000000171	-0.418	1.45E-03	Cytoplasm	enzyme
UQCR11	ubiquinol-cytochrome c reductase, complex III subunit XI	ENSMUSG00000020163	-0.309	4.22E-02	Cytoplasm	enzyme
UQCRC1	ubiquinol-cytochrome c reductase core protein I	ENSMUSG00000025651	-0.294	1.31E-03	Cytoplasm	enzyme
UQCRQ	ubiquinol-cytochrome c reductase complex III subunit VII	ENSMUSG00000044894	-0.291	1.56E-02	Cytoplasm	enzyme

## Sheet: Unfolded protein response
Symbol	Entrez Gene Name	Ensembl	Exp Log Ratio	Exp p-value	Location	Type(s)
AMFR	autocrine motility factor receptor, E3 ubiquitin protein ligase	ENSMUSG00000031751	-0.251	2.75E-02	Plasma Membrane	transmembrane receptor
BCL2	B-cell CLL/lymphoma 2	ENSMUSG00000057329	-0.786	1.83E-20	Cytoplasm	transporter
CALR	calreticulin	ENSMUSG00000003814	-0.535	4.62E-11	Cytoplasm	transcription regulator
CANX	calnexin	ENSMUSG00000020368	-0.389	2.04E-09	Cytoplasm	other
CEBPA	CCAAT/enhancer binding protein alpha	ENSMUSG00000034957	-0.658	2.30E-08	Nucleus	transcription regulator
DNAJC3	DnaJ heat shock protein family (Hsp40) member C3	ENSMUSG00000022136	-0.251	4.25E-02	Cytoplasm	other
HSP90B1	heat shock protein 90kDa beta family member 1	ENSMUSG00000020048	-0.450	3.41E-08	Cytoplasm	other
HSPA2	heat shock protein family A (Hsp70) member 2	ENSMUSG00000059970	-0.580	7.19E-03	Cytoplasm	other
HSPA4	heat shock protein family A (Hsp70) member 4	ENSMUSG00000020361	-0.180	4.17E-02	Cytoplasm	other
HSPA5	heat shock protein family A (Hsp70) member 5	ENSMUSG00000026864	-0.322	1.45E-03	Cytoplasm	enzyme
HSPA9	heat shock protein family A (Hsp70) member 9	ENSMUSG00000024359	-0.286	6.29E-06	Cytoplasm	other
P4HB	prolyl 4-hydroxylase, beta polypeptide	ENSMUSG00000025130	-0.291	3.36E-04	Cytoplasm	enzyme

## Sheet: Protein ubiquitination pathway
Symbol	Entrez Gene Name	Ensembl	Exp Log Ratio	Exp p-value	Location	Type(s)
AMFR	autocrine motility factor receptor, E3 ubiquitin protein ligase	ENSMUSG00000031751	-0.251	2.75E-02	Plasma Membrane	transmembrane receptor
BAG1	BCL2 associated athanogene 1	ENSMUSG00000028416	-0.211	2.76E-02	Cytoplasm	other
CDC34	cell division cycle 34	ENSMUSG00000020307	-0.309	3.78E-02	Nucleus	enzyme
DNAJB11	DnaJ heat shock protein family (Hsp40) member B11	ENSMUSG00000004460	-0.261	4.49E-02	Cytoplasm	other
DNAJC2	DnaJ heat shock protein family (Hsp40) member C2	ENSMUSG00000029014	-0.174	2.67E-02	Nucleus	other
DNAJC3	DnaJ heat shock protein family (Hsp40) member C3	ENSMUSG00000022136	-0.251	4.25E-02	Cytoplasm	other
DNAJC8	DnaJ heat shock protein family (Hsp40) member C8	ENSMUSG00000054405	-0.231	3.72E-02	Nucleus	other
DNAJC11	DnaJ heat shock protein family (Hsp40) member C11	ENSMUSG00000039768	-0.255	2.48E-02	Cytoplasm	other
HSP90AA1	heat shock protein 90kDa alpha family class A member 1	ENSMUSG00000021270	-0.273	3.36E-04	Cytoplasm	enzyme
HSP90B1	heat shock protein 90kDa beta family member 1	ENSMUSG00000020048	-0.450	3.41E-08	Cytoplasm	other
HSPA2	heat shock protein family A (Hsp70) member 2	ENSMUSG00000059970	-0.580	7.19E-03	Cytoplasm	other
HSPA4	heat shock protein family A (Hsp70) member 4	ENSMUSG00000020361	-0.180	4.17E-02	Cytoplasm	other
HSPA5	heat shock protein family A (Hsp70) member 5	ENSMUSG00000026864	-0.322	1.45E-03	Cytoplasm	enzyme
HSPA9	heat shock protein family A (Hsp70) member 9	ENSMUSG00000024359	-0.286	6.29E-06	Cytoplasm	other
HSPD1	heat shock protein family D (Hsp60) member 1	ENSMUSG00000025980	-0.319	6.19E-03	Cytoplasm	enzyme
PSMA7	proteasome subunit alpha 7	ENSMUSG00000027566	-0.212	4.45E-02	Cytoplasm	peptidase
PSMD1	proteasome 26S subunit, non-ATPase 1	ENSMUSG00000026229	-0.256	1.71E-02	Cytoplasm	other
PSMD3	proteasome 26S subunit, non-ATPase 3	ENSMUSG00000017221	-0.231	4.76E-02	Cytoplasm	other
PSMD7	proteasome 26S subunit, non-ATPase 7	ENSMUSG00000039067	-0.403	3.40E-05	Cytoplasm	other
THOP1	thimet oligopeptidase 1	ENSMUSG00000004929	-0.332	9.25E-03	Cytoplasm	peptidase
UBC	ubiquitin C	ENSMUSG00000008348	-0.605	3.42E-11	Cytoplasm	enzyme
UBE2M	ubiquitin conjugating enzyme E2M	ENSMUSG00000005575	-0.268	4.66E-02	Cytoplasm	enzyme
USP5	ubiquitin specific peptidase 5 (isopeptidase T)	ENSMUSG00000038429	-0.231	3.11E-02	Cytoplasm	peptidase
USP24	ubiquitin specific peptidase 24	ENSMUSG00000028514	-0.191	2.25E-02	Other	peptidase

## Sheet: TCA cycle II
Symbol	Entrez Gene Name	Ensembl	Exp Log Ratio	Exp p-value	Location	Type(s)
ACO2	aconitase 2	ENSMUSG00000022477	-0.241	1.59E-02	Cytoplasm	enzyme
CS	citrate synthase	ENSMUSG00000005683	-0.222	1.59E-02	Cytoplasm	enzyme
DLST	dihydrolipoamide S-succinyltransferase (E2 component of 2-oxo-glutarate complex)	ENSMUSG00000004789	-0.220	2.72E-02	Cytoplasm	enzyme
IDH3A	isocitrate dehydrogenase 3 (NAD+) alpha	ENSMUSG00000032279	-0.276	1.11E-03	Cytoplasm	enzyme
MDH2	malate dehydrogenase 2	ENSMUSG00000019179	-0.403	6.06E-08	Cytoplasm	enzyme
OGDH	oxoglutarate (alpha-ketoglutarate) dehydrogenase (lipoamide)	ENSMUSG00000020456	-0.235	2.25E-02	Cytoplasm	enzyme
SDHD	succinate dehydrogenase complex subunit D, integral membrane protein	ENSMUSG00000000171	-0.418	1.45E-03	Cytoplasm	enzyme
