# Supplementary material for: The H3K4 methyltransferase Setd1b is essential for hematopoietic stem and progenitor cell homeostasis in mice
Source: eLife. 2018 Jun 19;7:e27157. doi: 10.7554/eLife.27157 (PMC6025962; doi:10.7554/eLife.27157)
Supplement: Figure 9—source data 3. [file elife-27157-fig9-data3.xlsx]

## Sheet: Molecular mechanisms of cancer
Symbol	Entrez Gene Name	Ensembl	Exp Log Ratio	Exp p-value	Location	Type(s)
APC	adenomatous polyposis coli	ENSMUSG00000005871	0.190	2.56E-02	Nucleus	enzyme
ARHGEF2	Rho/Rac guanine nucleotide exchange factor 2	ENSMUSG00000028059	0.261	2.06E-04	Cytoplasm	other
ARHGEF5	Rho guanine nucleotide exchange factor 5	ENSMUSG00000033542	0.616	5.82E-08	Cytoplasm	other
ARHGEF11	Rho guanine nucleotide exchange factor 11	ENSMUSG00000041977	0.319	1.98E-02	Cytoplasm	other
ARHGEF17	Rho guanine nucleotide exchange factor 17	ENSMUSG00000032875	0.683	2.05E-02	Cytoplasm	other
BMPR2	bone morphogenetic protein receptor type II	ENSMUSG00000067336	0.444	5.06E-07	Plasma Membrane	kinase
CAMK2A	calcium/calmodulin-dependent protein kinase II alpha	ENSMUSG00000024617	0.540	1.45E-03	Cytoplasm	kinase
CAMK2D	calcium/calmodulin-dependent protein kinase II delta	ENSMUSG00000053819	0.678	4.23E-09	Cytoplasm	kinase
CDKN1B	cyclin-dependent kinase inhibitor 1B (p27, Kip1)	ENSMUSG00000003031	0.308	1.56E-02	Nucleus	kinase
CDKN2C	cyclin-dependent kinase inhibitor 2C (p18, inhibits CDK4)	ENSMUSG00000028551	0.429	4.27E-02	Nucleus	transcription regulator
CFLAR	CASP8 and FADD like apoptosis regulator	ENSMUSG00000026031	0.270	4.05E-02	Cytoplasm	other
CTNNA1	catenin alpha 1	ENSMUSG00000037815	0.255	2.20E-02	Plasma Membrane	other
FNBP1	formin binding protein 1	ENSMUSG00000075415	0.212	1.12E-02	Nucleus	enzyme
FYN	FYN proto-oncogene, Src family tyrosine kinase	ENSMUSG00000019843	0.453	1.27E-04	Plasma Membrane	kinase
HIPK2	homeodomain interacting protein kinase 2	ENSMUSG00000061436	0.433	4.94E-08	Nucleus	kinase
JAK3	Janus kinase 3	ENSMUSG00000031805	0.292	4.77E-03	Cytoplasm	kinase
LRP6	LDL receptor related protein 6	ENSMUSG00000030201	0.223	1.82E-02	Plasma Membrane	transmembrane receptor
MAPK11	mitogen-activated protein kinase 11	ENSMUSG00000053137	0.759	4.14E-03	Cytoplasm	kinase
Naip1 (includes others)	NLR family, apoptosis inhibitory protein 1	ENSMUSG00000071203	0.398	8.26E-03	Cytoplasm	other
NF1	neurofibromin 1	ENSMUSG00000020716	0.410	4.71E-05	Cytoplasm	other
NFKBIE	nuclear factor of kappa light polypeptide gene enhancer in B-cells inhibitor, epsilon	ENSMUSG00000023947	0.409	5.10E-03	Nucleus	transcription regulator
PIK3C2B	phosphatidylinositol-4-phosphate 3-kinase catalytic subunit type 2 beta	ENSMUSG00000026447	0.536	2.31E-04	Cytoplasm	kinase
PRKACB	protein kinase, cAMP-dependent, beta catalytic subunit	ENSMUSG00000005034	0.217	2.90E-02	Cytoplasm	kinase
PRKCA	protein kinase C, alpha	ENSMUSG00000050965	0.607	1.10E-05	Cytoplasm	kinase
PRKCE	protein kinase C, epsilon	ENSMUSG00000045038	0.296	8.84E-03	Cytoplasm	kinase
PRKCH	protein kinase C, eta	ENSMUSG00000021108	0.457	2.55E-04	Cytoplasm	kinase
PRKD3	protein kinase D3	ENSMUSG00000024070	0.338	7.81E-05	Nucleus	kinase
RAP1B	RAP1B, member of RAS oncogene family	ENSMUSG00000052681	0.216	2.54E-02	Cytoplasm	enzyme
RHOF	ras homolog family member F (in filopodia)	ENSMUSG00000029449	0.688	2.22E-05	Cytoplasm	enzyme
RHOJ	ras homolog family member J	ENSMUSG00000046768	1.147	2.37E-04	Cytoplasm	enzyme
RRAS2	related RAS viral (r-ras) oncogene homolog 2	ENSMUSG00000055723	0.550	2.56E-02	Plasma Membrane	enzyme
SMAD4	SMAD family member 4	ENSMUSG00000024515	0.287	2.34E-02	Nucleus	transcription regulator
SMAD5	SMAD family member 5	ENSMUSG00000021540	0.223	1.94E-02	Nucleus	transcription regulator
TGFBR2	transforming growth factor beta receptor II	ENSMUSG00000032440	0.306	1.34E-02	Plasma Membrane	kinase

## Sheet: Phospholipase C signaling
Symbol	Entrez Gene Name	Ensembl	Exp Log Ratio	Exp p-value	Location	Type(s)
AHNAK	AHNAK nucleoprotein	ENSMUSG00000069833	0.706	5.66E-03	Nucleus	other
ARHGEF2	Rho/Rac guanine nucleotide exchange factor 2	ENSMUSG00000028059	0.261	2.06E-04	Cytoplasm	other
ARHGEF5	Rho guanine nucleotide exchange factor 5	ENSMUSG00000033542	0.616	5.82E-08	Cytoplasm	other
ARHGEF11	Rho guanine nucleotide exchange factor 11	ENSMUSG00000041977	0.319	1.98E-02	Cytoplasm	other
ARHGEF17	Rho guanine nucleotide exchange factor 17	ENSMUSG00000032875	0.683	2.05E-02	Cytoplasm	other
BLNK	B-cell linker	ENSMUSG00000061132	0.735	1.72E-02	Cytoplasm	other
FNBP1	formin binding protein 1	ENSMUSG00000075415	0.212	1.12E-02	Nucleus	enzyme
FYN	FYN proto-oncogene, Src family tyrosine kinase	ENSMUSG00000019843	0.453	1.27E-04	Plasma Membrane	kinase
GNG2	guanine nucleotide binding protein (G protein), gamma 2	ENSMUSG00000043004	0.340	6.91E-03	Plasma Membrane	enzyme
GNG11	guanine nucleotide binding protein (G protein), gamma 11	ENSMUSG00000032766	0.737	1.02E-03	Plasma Membrane	enzyme
HDAC6	histone deacetylase 6	ENSMUSG00000031161	0.335	4.88E-02	Nucleus	transcription regulator
MPRIP	myosin phosphatase Rho interacting protein	ENSMUSG00000005417	0.246	1.01E-02	Cytoplasm	other
NFAT5	nuclear factor of activated T-cells 5, tonicity-responsive	ENSMUSG00000003847	0.324	5.20E-04	Nucleus	transcription regulator
PLCG1	phospholipase C gamma 1	ENSMUSG00000016933	0.459	8.06E-08	Cytoplasm	enzyme
PLD3	phospholipase D family member 3	ENSMUSG00000003363	0.438	3.26E-02	Cytoplasm	enzyme
PRKCA	protein kinase C, alpha	ENSMUSG00000050965	0.607	1.10E-05	Cytoplasm	kinase
PRKCE	protein kinase C, epsilon	ENSMUSG00000045038	0.296	8.84E-03	Cytoplasm	kinase
PRKCH	protein kinase C, eta	ENSMUSG00000021108	0.457	2.55E-04	Cytoplasm	kinase
PRKD3	protein kinase D3	ENSMUSG00000024070	0.338	7.81E-05	Nucleus	kinase
RAP1B	RAP1B, member of RAS oncogene family	ENSMUSG00000052681	0.216	2.54E-02	Cytoplasm	enzyme
RHOF	ras homolog family member F (in filopodia)	ENSMUSG00000029449	0.688	2.22E-05	Cytoplasm	enzyme
RHOJ	ras homolog family member J	ENSMUSG00000046768	1.147	2.37E-04	Cytoplasm	enzyme
RRAS2	related RAS viral (r-ras) oncogene homolog 2	ENSMUSG00000055723	0.550	2.56E-02	Plasma Membrane	enzyme
SYK	spleen tyrosine kinase	ENSMUSG00000021457	0.206	2.00E-02	Cytoplasm	kinase
TGM2	transglutaminase 2	ENSMUSG00000037820	1.056	8.38E-06	Cytoplasm	enzyme

## Sheet: Thrombin signaling
Symbol	Entrez Gene Name	Ensembl	Exp Log Ratio	Exp p-value	Location	Type(s)
ARHGEF2	Rho/Rac guanine nucleotide exchange factor 2	ENSMUSG00000028059	0.261	2.06E-04	Cytoplasm	other
ARHGEF5	Rho guanine nucleotide exchange factor 5	ENSMUSG00000033542	0.616	5.82E-08	Cytoplasm	other
ARHGEF11	Rho guanine nucleotide exchange factor 11	ENSMUSG00000041977	0.319	1.98E-02	Cytoplasm	other
CAMK2A	calcium/calmodulin-dependent protein kinase II alpha	ENSMUSG00000024617	0.540	1.45E-03	Cytoplasm	kinase
CAMK2D	calcium/calmodulin-dependent protein kinase II delta	ENSMUSG00000053819	0.678	4.23E-09	Cytoplasm	kinase
F2R	coagulation factor II thrombin receptor	ENSMUSG00000048376	0.489	1.32E-06	Plasma Membrane	G-protein coupled receptor
FNBP1	formin binding protein 1	ENSMUSG00000075415	0.212	1.12E-02	Nucleus	enzyme
GNG2	guanine nucleotide binding protein (G protein), gamma 2	ENSMUSG00000043004	0.340	6.91E-03	Plasma Membrane	enzyme
GNG11	guanine nucleotide binding protein (G protein), gamma 11	ENSMUSG00000032766	0.737	1.02E-03	Plasma Membrane	enzyme
MAPK11	mitogen-activated protein kinase 11	ENSMUSG00000053137	0.759	4.14E-03	Cytoplasm	kinase
MPRIP	myosin phosphatase Rho interacting protein	ENSMUSG00000005417	0.246	1.01E-02	Cytoplasm	other
MYLK	myosin light chain kinase	ENSMUSG00000022836	0.549	5.51E-03	Cytoplasm	kinase
PIK3C2B	phosphatidylinositol-4-phosphate 3-kinase catalytic subunit type 2 beta	ENSMUSG00000026447	0.536	2.31E-04	Cytoplasm	kinase
PLCG1	phospholipase C gamma 1	ENSMUSG00000016933	0.459	8.06E-08	Cytoplasm	enzyme
PRKCA	protein kinase C, alpha	ENSMUSG00000050965	0.607	1.10E-05	Cytoplasm	kinase
PRKCE	protein kinase C, epsilon	ENSMUSG00000045038	0.296	8.84E-03	Cytoplasm	kinase
PRKCH	protein kinase C, eta	ENSMUSG00000021108	0.457	2.55E-04	Cytoplasm	kinase
PRKD3	protein kinase D3	ENSMUSG00000024070	0.338	7.81E-05	Nucleus	kinase
RHOF	ras homolog family member F (in filopodia)	ENSMUSG00000029449	0.688	2.22E-05	Cytoplasm	enzyme
RHOJ	ras homolog family member J	ENSMUSG00000046768	1.147	2.37E-04	Cytoplasm	enzyme
RRAS2	related RAS viral (r-ras) oncogene homolog 2	ENSMUSG00000055723	0.550	2.56E-02	Plasma Membrane	enzyme

## Sheet: Il-8 signaling
Symbol	Entrez Gene Name	Ensembl	Exp Log Ratio	Exp p-value	Location	Type(s)
FLT4	fms related tyrosine kinase 4	ENSMUSG00000020357	0.728	4.66E-02	Plasma Membrane	transmembrane receptor
FNBP1	formin binding protein 1	ENSMUSG00000075415	0.212	1.12E-02	Nucleus	enzyme
GNG2	guanine nucleotide binding protein (G protein), gamma 2	ENSMUSG00000043004	0.340	6.91E-03	Plasma Membrane	enzyme
GNG11	guanine nucleotide binding protein (G protein), gamma 11	ENSMUSG00000032766	0.737	1.02E-03	Plasma Membrane	enzyme
ITGB3	integrin subunit beta 3	ENSMUSG00000020689	0.832	3.32E-03	Plasma Membrane	transmembrane receptor
ITGB5	integrin subunit beta 5	ENSMUSG00000022817	0.763	9.44E-10	Plasma Membrane	other
KDR	kinase insert domain receptor	ENSMUSG00000062960	1.118	4.82E-04	Plasma Membrane	kinase
MAP4K4	mitogen-activated protein kinase kinase kinase kinase 4	ENSMUSG00000026074	0.291	3.34E-05	Cytoplasm	kinase
PIK3C2B	phosphatidylinositol-4-phosphate 3-kinase catalytic subunit type 2 beta	ENSMUSG00000026447	0.536	2.31E-04	Cytoplasm	kinase
PLD3	phospholipase D family member 3	ENSMUSG00000003363	0.438	3.26E-02	Cytoplasm	enzyme
PRKCA	protein kinase C, alpha	ENSMUSG00000050965	0.607	1.10E-05	Cytoplasm	kinase
PRKCE	protein kinase C, epsilon	ENSMUSG00000045038	0.296	8.84E-03	Cytoplasm	kinase
PRKCH	protein kinase C, eta	ENSMUSG00000021108	0.457	2.55E-04	Cytoplasm	kinase
PRKD3	protein kinase D3	ENSMUSG00000024070	0.338	7.81E-05	Nucleus	kinase
PTK2B	protein tyrosine kinase 2 beta	ENSMUSG00000059456	0.212	4.70E-02	Cytoplasm	kinase
RHOF	ras homolog family member F (in filopodia)	ENSMUSG00000029449	0.688	2.22E-05	Cytoplasm	enzyme
RHOJ	ras homolog family member J	ENSMUSG00000046768	1.147	2.37E-04	Cytoplasm	enzyme
RRAS2	related RAS viral (r-ras) oncogene homolog 2	ENSMUSG00000055723	0.550	2.56E-02	Plasma Membrane	enzyme
TEK	TEK tyrosine kinase, endothelial	ENSMUSG00000006386	0.728	2.14E-04	Plasma Membrane	kinase

## Sheet: NF-B signaling
Symbol	Entrez Gene Name	Ensembl	Exp Log Ratio	Exp p-value	Location	Type(s)
BMPR2	bone morphogenetic protein receptor type II	ENSMUSG00000067336	0.444	5.06E-07	Plasma Membrane	kinase
EIF2AK2	eukaryotic translation initiation factor 2 alpha kinase 2	ENSMUSG00000024079	0.232	4.28E-02	Cytoplasm	kinase
FGFR1	fibroblast growth factor receptor 1	ENSMUSG00000031565	1.074	1.23E-08	Plasma Membrane	kinase
FGFR3	fibroblast growth factor receptor 3	ENSMUSG00000054252	0.919	3.09E-03	Plasma Membrane	kinase
FLT4	fms related tyrosine kinase 4	ENSMUSG00000020357	0.728	4.66E-02	Plasma Membrane	transmembrane receptor
KDR	kinase insert domain receptor	ENSMUSG00000062960	1.118	4.82E-04	Plasma Membrane	kinase
MAP3K8	mitogen-activated protein kinase kinase kinase 8	ENSMUSG00000024235	0.519	3.26E-02	Cytoplasm	kinase
MAP4K4	mitogen-activated protein kinase kinase kinase kinase 4	ENSMUSG00000026074	0.291	3.34E-05	Cytoplasm	kinase
MYD88	myeloid differentiation primary response 88	ENSMUSG00000032508	0.418	1.81E-02	Plasma Membrane	other
NFKBIE	nuclear factor of kappa light polypeptide gene enhancer in B-cells inhibitor, epsilon	ENSMUSG00000023947	0.409	5.10E-03	Nucleus	transcription regulator
PDGFRB	platelet derived growth factor receptor beta	ENSMUSG00000024620	0.769	1.00E-07	Plasma Membrane	kinase
PELI1	pellino E3 ubiquitin protein ligase 1	ENSMUSG00000020134	0.384	3.92E-03	Cytoplasm	enzyme
PIK3C2B	phosphatidylinositol-4-phosphate 3-kinase catalytic subunit type 2 beta	ENSMUSG00000026447	0.536	2.31E-04	Cytoplasm	kinase
PRKACB	protein kinase, cAMP-dependent, beta catalytic subunit	ENSMUSG00000005034	0.217	2.90E-02	Cytoplasm	kinase
RRAS2	related RAS viral (r-ras) oncogene homolog 2	ENSMUSG00000055723	0.550	2.56E-02	Plasma Membrane	enzyme
SIGIRR	single immunoglobulin and toll-interleukin 1 receptor (TIR) domain	ENSMUSG00000025494	0.381	4.57E-02	Plasma Membrane	transmembrane receptor
TGFBR2	transforming growth factor beta receptor II	ENSMUSG00000032440	0.306	1.34E-02	Plasma Membrane	kinase
TNFRSF1A	tumor necrosis factor receptor superfamily member 1A	ENSMUSG00000030341	0.306	1.28E-02	Plasma Membrane	transmembrane receptor
